# Supplementary material for: The flora of south-eastern Mato Grosso State (Brazil): a review of herbarium collections
Source: Biodivers Data J. 2021 Nov 10;9:e72907. doi: 10.3897/BDJ.9.e72907 (PMC8599305; doi:10.3897/BDJ.9.e72907)
Supplement: Supplementary material 1 — General species table [file bdj-09-e72907-s001.csv]

FAMILY	SPECIES	AUTHOR	COLLECTED CITY	NUMBER OF COLLECTIONS
Acanthaceae	Justicia tocantina	(Nees) V.A.W. Graham	Alto Araguaia	1
Acanthaceae	Justicia asclepiadea	(Nees) Wassh. & C.Ezcurra	Jaciara; Pedra Preta; Rondonópolis	3
Acanthaceae	Justicia burchellii	Hiern.	Alto Araguaia	1
Acanthaceae	Justicia glutinosa	(Bremek.)V.A.W. Graham	Alto Araguaia	1
Acanthaceae	Justicia laevilinguis	(Nees) Lindau	Itiquira	1
Acanthaceae	Lepidagathis laxifolia	(Nees) Kameyama	Ponte Branca	1
Acanthaceae	Lepidagathis sessilifolia	(Pohl) Kameyama ex Wassh. & J.R.I. Wood	Ponte Branca	1
Acanthaceae	Lepidagathis wasshausenii	Kameyama	Pedra Preta; Ponte Branca; Rondonópolis	5
Acanthaceae	Ruellia amplexicaulis	(Nees) Lindau	Alto Araguaia; Araguainha	3
Acanthaceae	Ruellia geminiflora	Kunth	Poxoréu	1
Adoxaceae	Sambucus nigra	L.	Poxoréu	1
Alismataceae	Echinodorus floribundus	(Seub.) Seub.	Itiquira; Poxoréu	2
Alismataceae	Echinodorus longipetalus	Micheli	Alto Araguaia	1
Alismataceae	Echinodorus macrophyllus	(Kunth) Micheli	Itiquira; Poxoréu; Dom Aquino	3
Alismataceae	Echinodorus scaber	Rataj	Alto Araguaia	1
Alismataceae	Limnocharis laforesti	Duchass. ex Griseb.	Alto Araguaia	1
Alismataceae	Sagittaria guayanensis	Kunth	Alto Araguaia	1
Alismataceae	Sagittaria rhombifolia	Cham.	Alto Araguaia	1
Alstroemeriaceae	Alstroemeria brasiliensis	Spreng.	Alto Garças	1
Alstroemeriaceae	Alstroemeria gardnerii	Baker	Alto Araguaia	1
Alstroemeriaceae	Alstroemeria viridiflora	Warm.	Pedra Preta	1
Alstroemeriaceae	Bomarea edulis	(Tussac) Herb,	Pedra Preta	1
Amaranthaceae	Amaranthus deflexus	L.	Rondonópolis	1
Amaranthaceae	Amaranthus spinosus	L.	Alto Araguaia	1
Amaranthaceae	Amaranthus viridis	L.	Rondonópolis	1
Amaranthaceae	Dysphania ambrosioides	(L.) Mosyakin & Clemants	Dom Aquino; Pontal do Araguaia; Poxoréu	3
Amaranthaceae	Gomphrena arborescens	L.f.	Rondonópolis	1
Amaranthaceae	Gomphrena globosa	L.	Rondonópolis	1
Amaranthaceae	Gomphrena pohlii	Moq.	General Carneiro; Primavera do Leste	3
Amaranthaceae	Gomphrena vaga	Mart.	Rondonópolis	3
Amaranthaceae	Iresine macrophylla	R.E. Fr.	Juscimeira	1
Amaranthaceae	Pfaffia jubata	Mart.	Itiquira; Poxoréu	2
Amaryllidaceae	Hippeastrum cf. puniceum	(Lam.) Kuntze	Itiquira	1
Amaryllidaceae	Hippeastrum elegans	(Spreng.) H.E.Moore	Rondonópolis	2
Amaryllidaceae	Hippeastrum glaucescens	(Mart. ex Schult. & Schult.f.) Herb.	Alto Araguaia	1
Amaryllidaceae	Hippeastrum puniceum	(Lam.) Kuntze	Itiquira	1
Amaryllidaceae	Zephyranthes cearensis	(Herb.) Baker	Alto Araguaia	1
Anacardiaceae	Anacardium giganteum	W.Hancock ex Engl.	Alto Araguaia	1
Anacardiaceae	Anacardium humile	A.St.-Hil.	Alto Araguaia, Campo Verde, Itiquira, Poxoréu, Primavera do Leste, Rondonópolis	14
Anacardiaceae	Astronium fraxinifolium	Schott	Ponte Branca	3
Anacardiaceae	Astronium graveolens	Jacq.	Alto Araguaia	1
Anacardiaceae	Mangifera indica	L.	Pontal do Araguaia	1
Anacardiaceae	Myracrodruon urundeuva	Allemão	Ponte Branca; Rondonópolis	2
Anacardiaceae	Rhus undulata	Jacq.	Alto Araguaia	1
Anacardiaceae	Spondias mombin	L.	Rondonópolis	1
Anacardiaceae	Tapirira guianensis	Aubl.	Alto Araguaia; Ponte Branca; Rondonópolis	8
Anacardiaceae	Tapirira obtusa	(Benth.) J.D.Mitch.	Ponte Branca; Rondonópolis	2
Anemiaceae	Anemia costata	Sehnem	Alto Garças; Alto Taquari	2
Anemiaceae	Anemia ferruginea var. ahenobarba	(Christ) Mickel	Alto Garças; Ponte Branca; Rondonópolis	6
Anemiaceae	Anemia fulva	Sw.	Rondonópolis	1
Anemiaceae	Anemia hirsuta	(L.) Sw.	Alto Araguaia	1
Anemiaceae	Anemia hirta	(L.) Sw.	Alto Araguaia	1
Anemiaceae	Anemia hispida	Kunze	Torixoréu	1
Anemiaceae	Anemia lancea	H. Christ	Alto Araguaia	1
Anemiaceae	Anemia oblongifolia	(Cav.) Sw.	Alto Garças, Campo Verde, Itiquira, Juscimeira, Pedra Preta, Ponte Branca	9
Anemiaceae	Anemia phyllitidis	(L.) Sw.	Alto Araguaia, Alto Garças, Alto Garças, Alto Taquari, Itiquira, Rondonópolis	9
Annonaceae	Annona aurantiaca	Barb.Rodr.	Campo Verde	1
Annonaceae	Annona coriacea	Mart.	Alto Garças; Guiratinga; Ponte Branca; Poxoréu	7
Annonaceae	Annona cornifolia	A.St.-Hil.	Araguainha	1
Annonaceae	Annona crassiflora	Mart.	Campo Verde; Primavera do Leste; Rondonópolis	3
Annonaceae	Annona deminuta	R.E.Fr.	Alto Araguaia	1
Annonaceae	Annona leptopetala	(R.E. Fr.) H. Rainer	Alto Araguaia; Poxoréu	2
Annonaceae	Annona muricata	L.	Poxoréu	1
Annonaceae	Annona tomentosa	R.E. Fr.	Rondonópolis	2
Annonaceae	Bocageopsis mattogrossensis	(R.E. Fr.) R.E. Fr.	Alto Araguaia	1
Annonaceae	Cardiopetalum calophyllum	Schltdl.	Alto Araguaia; Alto Garças; Campo Verde; Poxoréu; Rondonópolis	6
Annonaceae	Duguetia furfuracea	(A.St.-Hil.) Saff.	Alto Araguaia, Alto Garças, Araguainha, Campo Verde, Dom Aquino	38
Annonaceae	Duguetia glabriuscula	(R.E. Fr.) R.E. Fr.	Alto Araguaia; Alto Taquari; Ponte Branca	4
Annonaceae	Duguetia lanceolata	A.St.-Hil.	Poxoréu	1
Annonaceae	Ephedranthus parviflorus	S. Moore	Guiratinga	1
Annonaceae	Guatteria pogonopus	Mart.	Alto Araguaia	1
Annonaceae	Trigynaea duckei	(R.E.Fr.) R.E.Fr.	Alto Araguaia	1
Annonaceae	Unonopsis guatterioides	(A.DC.) R.E.Fr.	Alto Araguaia; Alto Taquari; Rondonópolis	4
Annonaceae	Xylopia aromatica	(Lam.) Mart.	Alto Garças, Campo Verde, Dom Aquino, General Carneiro, Pedra Preta, Ponte Branca	17
Apiaceae	Eryngium ebracteatum	Lam.	Alto Araguaia, Ponte Branca	2
Apiaceae	Eryngium foetidum	L.	Poxoréu	2
Apiaceae	Foeniculum vulgare	Mill.	Poxoréu	1
Apocynaceae	Allamanda cathartica	L.	Alto Garças, Ponte Branca	2
Apocynaceae	Aspidosperma macrocarpon	Mart. & Zucc.	General Carneiro, Rondonópolis	4
Apocynaceae	Aspidosperma multiflorum	A.DC.	Itiquira, Ponte Branca	2
Apocynaceae	Aspidosperma nobile	Müll.Arg.	General Carneiro	1
Apocynaceae	Aspidosperma subincanum	Mart.	Rondonópolis	1
Apocynaceae	Aspidosperma tomentosum	Mart. & Zucc.	Alto Araguaia; Ponte Branca; Rondonópolis	4
Apocynaceae	Aspidosperma verbascifolium	Müll.Arg.	Alto Araguaia, Campo Verde, Poxoréu, Rondonópolis	4
Apocynaceae	Barjonia cymosa	E. Fourn.	Pedra Preta, Rondonópolis	2
Apocynaceae	Barjonia erecta	(Vell.) K. Schum.	General Carneiro, Itiquira, Rondonópolis	3
Apocynaceae	Blepharodon hatschbachii	Fontella & Marquete	Itiquira, Rondonópolis	2
Apocynaceae	Blepharodon lineare	(Decne.) Decne.	Itiquira	1
Apocynaceae	Cynanchum roulinioides	(E. Fourn.) Rapini	Rondonópolis	1
Apocynaceae	Ditassa capillaris	E. Fourn.	Itiquira	1
Apocynaceae	Hancornia speciosa	Gomes	Alto Araguaia, Alto Garças, Campo Verde, General Carneiro, Itiquira, Poxoréu	12
Apocynaceae	Hemipogon acerosus	Decne.	Alto Garças, Dom Aquino, General Carneiro, Rondonópolis	4
Apocynaceae	Himatanthus articulatus	(Vahl.) Woodson	Rondonópolis	2
Apocynaceae	Himatanthus obovatus	(Müll. Arg.) Woodson	Alto Araguaia, Alto Garças, Campo Verde, General Carneiro, Itiquira, Pontal do Araguaia	10
Apocynaceae	Himatanthus tarapotensis	(Schum. ex Markgr.) Plumel	Rondonópolis	1
Apocynaceae	Mandevilla clandestina	J.F.Morales	Alto Araguaia	1
Apocynaceae	Mandevilla emarginata	(Vell.) C. Ezcurra	Alto Araguaia	1
Apocynaceae	Mandevilla hirsuta	(A.Rich.) K.Schum.	Alto Araguaia, Rondonópolis	2
Apocynaceae	Mandevilla illustris	(Vell.) Woodson	Itiquira	2
Apocynaceae	Mandevilla longiflora	(Desf.) Pichon	General Carneiro	1
Apocynaceae	Mandevilla pohliana	(Stadelm.) A.H. Gentry	Alto Araguaia, Araguainha, Rondonópolis	3
Apocynaceae	Mandevilla rugosa	(Benth.) Woodson	Itiquira	1
Apocynaceae	Mandevilla scabra	(Hoffmanns ex Roem. & Schult.) K. Schum.	Alto Araguaia	1
Apocynaceae	Mandevilla spigeliiflora	(Stadelm.) Woodson	Alto Araguaia	1
Apocynaceae	Mandevilla tenuifolia	(J.C.Mikan) Woodson	Araguainha	2
Apocynaceae	Mandevilla virescens	(A. St.-Hil.) Pichon	Alto Araguaia, Jaciara	2
Apocynaceae	Mesechites mansoanus	(A.DC.) Woodson	Alto Araguaia, General Carneiro, Rondonópolis	3
Apocynaceae	Mesechites trifidus	(Jacq.) Müll. Arg.	Alto Araguaia	1
Apocynaceae	Nephradenia acerosa	Decne.	Alto Garças, Jaciara	3
Apocynaceae	Odontadenia lutea	(Vell.) Markgr.	Campo Verde, General Carneiro, Jaciara, Pedra Preta, Primavera do Leste, Rondonópolis	9
Apocynaceae	Odontadenia perrottettii	(A. DC.) Woodson	Rondonópolis	1
Apocynaceae	Odontadenia verrucosa	(Willd. ex Roem. & Schult.) K.Schum. ex Markgr.	Rondonópolis	1
Apocynaceae	Oxypetalum capitatum	Mart.	Alto Araguaia, Pedra Preta, Primavera do Leste	3
Apocynaceae	Oxypetalum erianthum	Decne.	Pedra Preta	1
Apocynaceae	Oxypetalum pachygynum	Decne.	Alto Araguaia	1
Apocynaceae	Peltastes peltatus	(Vell.) Woodson	Alto Araguaia	1
Apocynaceae	Peplonia adnata	(E.Fourn.) U.C.S. Silva & Rapini	Rondonópolis	1
Apocynaceae	Prestonia erecta	(Malme) J.F.Morales	Poxoréu, Torixoréu	2
Apocynaceae	Prestonia lagoensis	(Müll. Arg.) Woodson	Alto Araguaia	1
Apocynaceae	Rauvolfia weddelliana	Müll. Arg.	General Carneiro, Itiquira, Jaciara, Primavera do Leste, Rondonópolis	19
Apocynaceae	Rhabdadenia biflora	(Jacq.) Müll.Arg.	Itiquira	1
Apocynaceae	Schubertia grandiflora	Mart.	Jaciara	1
Apocynaceae	Secondatia densiflora	A.DC.	Araguainha	1
Apocynaceae	Secondatia edulis	A.DC.	Rondonópolis	1
Apocynaceae	Tassadia guianensis	Decne.	Campo Verde	1
Apodanthaceae	Pilostyles blanchetii	(Gardner) R. Br.	Araguainha	1
Aquifoliaceae	Ilex affinis	Gardner	Alto Araguaia, Rondonópolis	3
Araceae	Anthurium atropurpureum	R.E.Schult. & Maguire	Rondonópolis	1
Araceae	Anthurium lindmanianum	Engl.	Alto Araguaia, Ribeirãozinho, Rondonópolis	4
Araceae	Anthurium plowmanii	Croat.	Rondonópolis	1
Araceae	Anthurium sinuatum	Benth. ex Schott	Alto Araguaia	1
Araceae	Dracontium ulei	K. Krause	Torixoréu	1
Araceae	Lemna aequinoctialis	Welw.	Rondonópolis	1
Araceae	Urospatha sagittifolia	(Rudge) Schott	Alto Araguaia, Alto Garças	2
Araceae	Xanthosoma striatipes	(Kunth & Bouché) Madison	Rondonópolis	1
Araliaceae	Dendropanax cuneatus	(DC.) Decne. & Planch.	Alto Araguaia	1
Araliaceae	Schefflera calva	(Cham.) Frodin & Fiaschi	Alto Taquari	1
Araliaceae	Schefflera distractiflora	(Harms.) Frodin	Campo Verde, Rondonópolis	5
Araliaceae	Schefflera macrocarpa	(Cham. & Schltdl.) Frodin	Alto Garças, Alto Taquari, Campo Verde, Dom Aquino, Ponte Branca	5
Araliaceae	Schefflera malmei	(Harms) Frodin	Alto Araguaia, General Carneiro, Ponte Branca, Primavera do Leste	4
Araliaceae	Schefflera morototoni	(Aubl.) Maguire et al.	Campo Verde, Rondonópolis	2
Araliaceae	Schefflera vinosa	(Cham. & Schltdl.) Frodin & Fiaschi	Alto Araguaia, Alto Taquari, Campo Verde	3
Arecaceae	Acrocomia aculeata	(Jacq.) Lodd. ex Mart.	Alto Araguaia	2
Arecaceae	Acrocomia glaucescens	Lorenzi	Rondonópolis	1
Arecaceae	Acrocomia hassleri	(Barb. Rodr.) W.J. Hahn.	Alto Araguaia, Alto Garças	2
Arecaceae	Allagoptera campestris	(Mart.) Kuntze	Dom Aquino	1
Arecaceae	Astrocaryum campestre	Mart.	Alto Araguaia, Alto Garças	2
Arecaceae	Astrocaryum echinatum	Barb. Rodr.	Alto Garças	2
Arecaceae	Attalea geraensis	Barb. Rodr.	Itiquira	1
Arecaceae	Attalea phalerata	Mart. ex Spreng.	Alto Garças, Rondonópolis	2
Arecaceae	Attalea speciosa	Mart. ex Spreng.	Jaciara	1
Arecaceae	Bactris gasipaes	Kunth	Rondonópolis	1
Arecaceae	Butia paraguayensis	(Barb. Rodr) L.H. Bailey	Itiquira	1
Arecaceae	Syagrus cf. procumbens	Noblick & Lorenzi	Alto Araguaia	1
Arecaceae	Syagrus comosa	(Mart.) Mart.	General Carneiro, Guiratinga, Rondonópolis	9
Arecaceae	Syagrus flexuosa	(Mart.) Becc.	Alto Taquari, Jaciara, Rondonópolis	8
Arecaceae	Syagrus petraea	(Mart.) Becc.	Dom Aquino, Guiratinga, Jaciara, Rondonópolis	5
Arecaceae	Syagrus pleiocladoides	Noblick & Lorenzi	General Carneiro	4
Arecaceae	Syagrus procumbens	Noblick & Lorenzi	Alto Araguaia	1
Aristolochiaceae	Aristolochia claussenii	Duch.	Alto Araguaia, Rondonópolis	2
Aristolochiaceae	Aristolochia esperanzae	Kuntze	Alto Araguaia, Alto Garças, Dom Aquino, Poxoréu, Rondonópolis	5
Aristolochiaceae	Aristolochia stomachoides	Hoehne	General Carneiro	1
Aristolochiaceae	Aristolochia warmingii	Mast.	Alto Araguaia	1
Aspleniaceae	Asplenium formosum	Willd.	Alto Araguaia, Alto Garças, Itiquira, Pedra Preta	5
Asteraceae	Acanthospermum australe	(Loefl.) Kuntze	Poxoréu, Rondonópolis	2
Asteraceae	Acilepidopsis echitifolia	(Mart. ex DC.) H. Rob.	Alto Araguaia	1
Asteraceae	Ageratum conyzoides	L.	Pontal do Araguaia	1
Asteraceae	Aldama oblongifolia	(Gardner) E.E.Schill. & Panero	Ponte Branca	1
Asteraceae	Aldama robusta	(Gardner) E.E.Schill. & Panero	Jaciara	1
Asteraceae	Aspilia attenuata	(Gardn.) Baker	Rondonópolis	1
Asteraceae	Aspilia foliacea	(Spreng.) Baker	Alto Araguaia, Alto Araguaia	4
Asteraceae	Aspilia leucoglossa	Malme	Alto Araguaia, Alto Garças, Araguainha	3
Asteraceae	Aspilia pascalioides	Griseb.	Rondonópolis	1
Asteraceae	Ayapana amygdalina	(Lam.) R.M.King & H.Rob.	General Carneiro	2
Asteraceae	Baccharis cognata	DC.	Alto Araguaia	1
Asteraceae	Baccharis crispa	Spreng.	Jaciara	1
Asteraceae	Baccharis dracunculifolia	DC.	Alto Araguaia	1
Asteraceae	Baccharis genistifolia	DC.	Jaciara	1
Asteraceae	Baccharis illinita	DC.	Alto Araguaia	1
Asteraceae	Baccharis ochracea	Spreng.	General Carneiro	1
Asteraceae	Baccharis subdentata	DC.	Alto Araguaia	1
Asteraceae	Baccharis tridentata	Vahl	Alto Araguaia	1
Asteraceae	Bidens fistulosa	Sch. Bip. Ex Baker	Alto Araguaia	1
Asteraceae	Bidens gardneri	Baker	Araguainha, Rondonópolis	2
Asteraceae	Bidens pilosa	L.	Poxoréu, Rondonópolis	2
Asteraceae	Calea lutea	Pruski & Urbatsch	Alto Araguaia, Alto Garças, General Carneiro	4
Asteraceae	Calea polycephala	(Baker) H.Rob.	Alto Araguaia	1
Asteraceae	Calea robinsoniana	Pruski	Alto Garças	1
Asteraceae	Campuloclinium megacephalum	(Mart. ex Baker) R.M. King & H. Rob.	Torixoréu	1
Asteraceae	Chaptalia integerrima	(Vell.) Burkart	Campo Verde	1
Asteraceae	Chromolaena cylindrocephala	(Sch.Bip. ex Baker) R.M.King & H.Rob.	General Carneiro	1
Asteraceae	Chromolaena horminoides	DC.	Jaciara	1
Asteraceae	Chromolaena leucocephala	Gardner	General Carneiro, Jaciara	2
Asteraceae	Chromolaena maximilianii	(Schrad. ex DC.) R.M.King & H.Rob.	Rondonópolis	2
Asteraceae	Chromolaena odorata	(L.) R.M.King & H.Rob.	Rondonópolis	1
Asteraceae	Chromolaena pungens	(Gardner) R.M.King & H.Rob.	General Carneiro	1
Asteraceae	Chromolaena squalida	(DC.) R.M.King & H.Rob.	Alto Garças, Pedra Preta	2
Asteraceae	Chrysolaena desertorum	(Mart. ex DC.) Dematt.	Guiratinga	1
Asteraceae	Chrysolaena obovata	(Less.) Dematt.	General Carneiro, Pedra Preta, Primavera do Leste	6
Asteraceae	Chrysolaena simplex	(Less.) Dematt.	Itiquira	1
Asteraceae	Clibadium armanii	(Balb.) Sch. Bip. ex O.E.Schultz	Alto Araguaia	1
Asteraceae	Conyza bonariensis	(L.) Cronquist	Campo Verde	1
Asteraceae	Cosmos caudatus	Kunth	Guiratinga	1
Asteraceae	Cyrtocymura scorpioides	(Lam.) H. Rob.	Campo Verde	2
Asteraceae	Dasyphyllum sprengelianum	(Gardner) Cabrera	General Carneiro, Pedra Preta, Rondonópolis	3
Asteraceae	Elephantopus palustris	Gardner	Alto Araguaia	1
Asteraceae	Elephantopus riparius	Gardner	Alto Araguaia	1
Asteraceae	Eremanthus mattogrossensis	Kuntze	Alto Garças, Alto Garças	3
Asteraceae	Eupatorium hecatanthum	(DC.) Baker	Rondonópolis	1
Asteraceae	Fleischmannia laxa	(Gardner) R.M.King & H.Rob.	Alto Araguaia	1
Asteraceae	Gymnanthemum amygdalinum	(Delile) Sch. Bip. Ex Walp.	Poxoréu	1
Asteraceae	Ichthyothere connata	S.F. Blake	Alto Araguaia	1
Asteraceae	Ichthyothere cunabi	Mart.	Alto Garças, Campo Verde	2
Asteraceae	Ichthyothere hirsuta	Gardner	Rondonópolis	1
Asteraceae	Ichthyothere latifolia	Baker	General Carneiro, Rondonópolis	2
Asteraceae	Ichthyothere palustris	Malme	Itiquira	1
Asteraceae	Ichthyothere terminalis	(Spreng.) S.F.Blake	Itiquira	1
Asteraceae	Isostigma peucedanifolium	(Spreng.) Less.	Torixoréu	1
Asteraceae	Lepidaploa remotiflora	(Rich.) H.Rob.	Jaciara, Primavera do Leste, Rondonópolis	5
Asteraceae	Lessingianthus compactiflorus	(Mart. ex Baker) H.Rob.	Pedra Preta	1
Asteraceae	Lessingianthus glabratus	(Less.) H. Rob.	Campo Verde, Rondonópolis	2
Asteraceae	Lessingianthus laevigatus	(Mart. ex DC.) H. Rob.	Campo Verde	1
Asteraceae	Lessingianthus ligulifolius	(Mart. ex DC.) H. Rob.	Guiratinga, Itiquira	2
Asteraceae	Lessingianthus mansoanus	(Baker) H.Rob.	Rondonópolis	2
Asteraceae	Lessingianthus rubricaulis	(Humb. & Bonpl.) H. Rob.	Alto Araguaia, Jaciara	2
Asteraceae	Lessingianthus scabrifoliatus	(Hieron.) H. Rob.	Campo Verde, Poxoréu	2
Asteraceae	Lychnophora ericoides	Mart.	Itiquira	1
Asteraceae	Matricaria chamomilla	L.	Torixoréu	1
Asteraceae	Mikania cordifolia	(L.f.) Willd.	Rondonópolis	1
Asteraceae	Mikania linearifolia	DC.	Alto Araguaia	1
Asteraceae	Mikania micrantha	Kunth	Alto Araguaia, Alto Garças	3
Asteraceae	Mikania psilostachya	DC.	Alto Garças	2
Asteraceae	Mikania sarcodes	Baker	Alto Garças	1
Asteraceae	Onoseris brasiliensis	Cabrera	Pedra Preta	1
Asteraceae	Piptocarpha rotundifolia	(Less.) Baker	Alto Araguaia, Ponte Branca	2
Asteraceae	Porophyllum angustissimum	Garner	Jaciara	1
Asteraceae	Porophyllum lanceolatum	DC.	Pedra Preta	1
Asteraceae	Porophyllum obscurum	(Spreng.) DC.	Alto Araguaia	1
Asteraceae	Praxelis clematidea	(Griseb.) R.M.King & H.Rob.	General Carneiro	1
Asteraceae	Praxelis ostenii	(B.L. Rob.) R.M. King & H. Rob.	Alto Araguaia	2
Asteraceae	Praxelis sanctopaulensis	(B.L. Rob.) R.M. King & H. Rob.	Jaciara	1
Asteraceae	Riencourtia oblongifolia	Gardner	Alto Araguaia	1
Asteraceae	Spilanthes nervosa	Chodat	Pedra Preta	1
Asteraceae	Stomatanthes dentatus	(Gardn.) H. Rob.	Alto Araguaia	1
Asteraceae	Stomatanthes pernambucensis	(B.L.Rob.) R.M.King & H.Rob.	Rondonópolis	1
Asteraceae	Strophopappus bicolor	DC.	Guiratinga	1
Asteraceae	Strophopappus emarginatus	(Gardner) R. Esteves	Rondonópolis	1
Asteraceae	Strophopappus ferrugineus	(Baker) R.L.Esteves	Pedra Preta	1
Asteraceae	Strophopappus speciosus	(Less.) R. Esteves	General Carneiro, Guiratinga	2
Asteraceae	Synedrella nodiflora	(L.) Gaertn.	Alto Garças	1
Asteraceae	Tilesia baccata	(L.f.) Pruski	Ponte Branca	1
Asteraceae	Trichogonia attenuata	G.M. Barroso	Rondonópolis	1
Asteraceae	Trichogonia salviifolia	Gardner	Alto Garças, Guiratinga	3
Asteraceae	Tridax procumbens	L.	Rondonópolis	1
Asteraceae	Vernonanthura angulata	(H. Rob.) H. Rob.	Alto Araguaia	1
Asteraceae	Vernonanthura brasiliana	(L.) H.Rob.	Rondonópolis	1
Asteraceae	Vernonanthura ferruginea	(Less.) H.Rob.	General Carneiro, Ponte Branca	2
Asteraceae	Vernonanthura ignobilis	(Less.) H.Rob.	Primavera do Leste	1
Asteraceae	Vernonanthura tweediana	(Baker) H.Rob.	Campo Verde	1
Asteraceae	Vernonanthura rubriramea	(Mart.ex DC.) H.Rob.	Alto Araguaia	1
Asteraceae	Xiphochaeta aquatica	Poepp.	Alto Garças	1
Balanophoraceae	Langsdorffia hypogaea	Mart.	Alto Araguaia, Ribeirãozinho	2
Begoniaceae	Begonia cucullata	Willd.	Alto Taquari	1
Begoniaceae	Begonia rivularis	E.L. Jacques	Rondonópolis	2
Bignoniaceae	Adenocalymma axillare	(K. Schum.) L.G. Lohmann	Alto Araguaia, General Carneiro	2
Bignoniaceae	Adenocalymma bipinnatum	(S.Moore) L.G.Lohmann	Jaciara, Rondonópolis	2
Bignoniaceae	Adenocalymma campicola	(Pilg.) L.G. Lohmann	Alto Araguaia	1
Bignoniaceae	Adenocalymma nodosum	(Silva Manso) L.G.Lohmann	General Carneiro, Primavera do Leste, Rondonópolis	3
Bignoniaceae	Adenocalymma pedunculatum	(Vell.) L.G.Lohmann	Alto Garças	1
Bignoniaceae	Adenocalymma peregrinum	(Miers) L.G. Lohmann	Alto Garças	1
Bignoniaceae	Amphilophium elongatum	(Vahl) L.G. Lohmann	Alto Araguaia, Alto Taquari, Jaciara, Ponte Branca	4
Bignoniaceae	Amphilophium mansoanum	(DC.) L.G.Lohmann	Rondonópolis	1
Bignoniaceae	Anemopaegma arvense	(Vell.) Stellf. ex de Souza	Alto Araguaia, Campo Verde, General Carneiro, Poxoréu, Primavera do Leste	8
Bignoniaceae	Anemopaegma glaucum	Mart. ex DC.	Alto Araguaia, Alto Garças, Alto Garças, Araguainha, Campo Verde, General Carneiro, Pontal do Araguaia	16
Bignoniaceae	Bignonia corymbosa	(Vent.) L.G.Lohmann	Alto Araguaia	2
Bignoniaceae	Callichlamys latifolia	(Rich.) K.Schum.	Poxoréu, Rondonópolis	2
Bignoniaceae	Cuspidaria lateriflora	(Mart.) DC.	Rondonópolis	1
Bignoniaceae	Cuspidaria sceptrum	(Cham.) L.G. Lohmann	General Carneiro, Rondonópolis	3
Bignoniaceae	Dolichandra quadrivalvis	(Jacq.) L.G.Lohmann	Rondonópolis	1
Bignoniaceae	Fridericia cinnamomea	(DC.) L.G.Lohmann	Poxoréu, Rondonópolis	2
Bignoniaceae	Fridericia florida	(DC.) L.G.Lohmann	Campo Verde	1
Bignoniaceae	Fridericia platyphylla	(Cham.) L.G. Lohmann	Alto Araguaia, General Carneiro, Itiquira, Jaciara, Pedra Preta	6
Bignoniaceae	Fridericia triplinervea	(Mart. & DC.) L.G. Lohmann	Pedra Preta	1
Bignoniaceae	Handroanthus heptaphyllus	(Vell.) Mattos	Rondonópolis	1
Bignoniaceae	Handroanthus impetiginosus	(Mart. ex DC.) Mattos	Ponte Branca	1
Bignoniaceae	Handroanthus ochraceus	(Cham.) Mattos	Alto Taquari, Ponte Branca, Rondonópolis	6
Bignoniaceae	Handroanthus serratifolius	(Vahl) S.Grose	Ponte Branca, Rondonópolis	2
Bignoniaceae	Jacaranda brasiliana	(Lam.) Pers.	Ponte Branca	1
Bignoniaceae	Jacaranda caroba	(Vell.) DC.	Rondonópolis	1
Bignoniaceae	Jacaranda cuspidifolia	Mart.	Ponte Branca, Rondonópolis	2
Bignoniaceae	Jacaranda decurrens	Cham.	Alto Araguaia, Campo Verde	6
Bignoniaceae	Jacaranda mutabilis	Hassl.	Rondonópolis	2
Bignoniaceae	Jacaranda puberula	Cham.	Campo Verde, Rondonópolis	2
Bignoniaceae	Jacaranda rufa	Silva Manso	Dom Aquino, Guiratinga	2
Bignoniaceae	Pleonotoma melioides	(S. Moore) A.H. Gentry	Rondonópolis	1
Bignoniaceae	Tabebuia aurea	(Silva Manso) Benth. & Hook.f. ex S.Moore	Alto Taquari, Ponte Branca, Poxoréu, Rondonópolis	5
Bignoniaceae	Tabebuia cf.roseoalba	(Ridl.) Sandwith	Juscimeira	1
Bignoniaceae	Tabebuia insignis	(Miq.) Sandwith	Alto Araguaia, Rondonópolis	2
Bignoniaceae	Tabebuia roseoalba	(Ridl.) Sandwith	Alto Taquari, Ponte Branca	4
Bignoniaceae	Xylophragma pratense	(Bureau & K. Schum.) Sprague	Ponte Branca	1
Bignoniaceae	Zeyheria montana	Mart.	General Carneiro, Itiquira, Rondonópolis	5
Bixaceae	Bixa orellana	L.	Ponte Branca	1
Bixaceae	Cochlospermum regium	(Mart. ex Schrank) Pilg.	Alto Araguaia, Dom Aquino, General Carneiro, Pontal do Araguaia, Poxoréu, Primavera do Leste	8
Blechnaceae	Blechnum asplenioides	Sw.	Alto Araguaia, Alto Garças, Alto Taquari, Alto Taquari, Guiratinga, Itiquira	11
Blechnaceae	Blechnum confluens	Schltdl. & Cham.	Itiquira	1
Blechnaceae	Blechnum lanceola	Sw.	Alto Araguaia, Juscimeira	3
Blechnaceae	Blechnum occidentale	L.	Alto Araguaia, Alto Taquari, Itiquira	6
Blechnaceae	Blechnum polypodioides	Raddi	Juscimeira	1
Blechnaceae	Lomariocycas schomburgkii	(Klotzsch) Gasper & A.R.Sm.	Alto Taquari	1
Blechnaceae	Parablechnum cordatum	(Desv.) Gasper & Salino	Itiquira	2
Blechnaceae	Salpichlaena volubilis	(Kaulf.) J. Sm.	Juscimeira	1
Blechnaceae	Telmatoblechnum serrulatum	(Rich) Perrie, D.J. Ohlsen & Brownsey	Alto Araguaia, Alto Taquari, Campo Verde	8
Boraginaceae	Varronia polycephala	Lam.	Alto Araguaia	1
Boraginaceae	Cordia insignis	Cham.	Rondonópolis	2
Boraginaceae	Euploca filiformis	(Lehm.) J.I.M. Melo & Semir	Poxoréu	1
Boraginaceae	Heliotropium indicum	L.	Campo Verde, Dom Aquino	2
Boraginaceae	Varronia villicaulis	(Fresen.) Borhidi	Pedra Preta	1
Bromeliaceae	Aechmea bromeliifolia	(Rudge) Baker	Alto Taquari, Juscimeira	2
Bromeliaceae	Ananas ananassoides	(Baker) L.B.Sm.	Campo Verde, General Carneiro, Juscimeira, Rondonópolis	9
Bromeliaceae	Ananas bracteatus	(Lindl.) Schult. & Schult.f.	Campo Verde	1
Bromeliaceae	Billbergia alfonsijoannis	Reitz.	Rondonópolis	1
Bromeliaceae	Bromelia balansae	Mez	Campo Verde, Jaciara	5
Bromeliaceae	Bromelia horstii	Raush	Jaciara	1
Bromeliaceae	Bromelia interior	L.B. Smith	Campo Verde	2
Bromeliaceae	Bromelia laciniosa	Mart. ex Schult. & Schult.f.	Dom Aquino	1
Bromeliaceae	Bromelia sylvicola	S.Moore	Barra do Garças	1
Bromeliaceae	Dyckia beateae	E.Gross & Rauh	Araguainha	3
Bromeliaceae	Dyckia burchellii	Baker	Guiratinga	1
Bromeliaceae	Dyckia coximensis	L.B. Smith & Reitz	General Carneiro, Pedra Preta	2
Bromeliaceae	Dyckia kranziana	Leme	Rondonópolis	2
Bromeliaceae	Dyckia leptostachya	Baker	Poxoréu	1
Bromeliaceae	Dyckia rondonopolitana	Leme	Rondonópolis	1
Bromeliaceae	Dyckia uleana	Mez	Jaciara	1
Bromeliaceae	Dyckia weddelliana	Baker	Rondonópolis	1
Bromeliaceae	Encholirium lymanianum	E. Pereira & Martinelli	Jaciara	1
Bromeliaceae	Pitcairnia lanuginosa	Ruiz & Pav.	Itiquira, Rondonópolis	3
Bromeliaceae	Pitcairnia torresiana	L.B.Sm.	Alto Araguaia	1
Bromeliaceae	Pseudananas sagenarius	(Arruda) Camargo	Campo Verde	1
Burmanniaceae	Apteria aphylla	(Nutt.) Barnhart ex Small	Alto Araguaia	1
Burmanniaceae	Burmannia capitata	(Walter ex J.F.Gmel.) Mart.	Alto Araguaia, Alto Taquari	2
Burmanniaceae	Burmannia flava	Mart.	Alto Araguaia, Alto Taquari, Jaciara	3
Burseraceae	Commiphora leptophloeos	(Mart.) J.B.Gillett	Jaciara	1
Burseraceae	Protium altissimum	(Aubl.) Marchand	Alto Araguaia, Rondonópolis	2
Burseraceae	Protium heptaphyllum	(Aubl.) Marchand	General Carneiro, Itiquira	5
Burseraceae	Protium ovatum	Engl.	Pedra Preta	1
Burseraceae	Protium spruceanum	(Benth.) Engl.	Alto Garças, Rondonópolis	3
Burseraceae	Trattinnickia burserifolia	Mart.	Campo Verde	1
Cactaceae	Discocactus heptacanthus	(Rodrigues) Britton & Rose	Rondonópolis	2
Cactaceae	Epiphyllum phyllanthus	(L.) Haw.	General Carneiro, Itiquira	2
Calophyllaceae	Calophyllum brasiliense	Cambess.	Juscimeira	1
Calophyllaceae	Kielmeyera cf. petiolaris	Mart. & Zucc.	Alto Araguaia	1
Calophyllaceae	Kielmeyera coriacea	Mart. & Zucc.	Alto Taquari, General Carneiro, Itiquira, Pontal do Araguaia, Ponte Branca, Rondonópolis	21
Calophyllaceae	Kielmeyera rubriflora	Cambess.	Alto Araguaia, Alto Taquari, Araguainha, Itiquira, Poxoréu, Ribeirãozinho	9
Calophyllaceae	Kielmeyera rugosa	Choisy	Rondonópolis	1
Calophyllaceae	Kielmeyera speciosa	A.St.-Hil.	Torixoréu	1
Campanulaceae	Centropogon cornutus	(L.) Drude	Alto Araguaia, Pedra Preta, Ponte Branca	3
Cannabaceae	Trema micrantha	(L.) Blume	Alto Garças, Jaciara, Rondonópolis	4
Capparaceae	Tarenaya hassleriana	(Chodat) Iltis	Alto Araguaia	1
Caryocaraceae	Caryocar brasiliense	Cambess.	Alto Garças, Campo Verde, Dom Aquino, Pontal do Araguaia, Rondonópolis	6
Celastraceae	Cheiloclinium cognatum	(Miers) A.C. Sm.	Alto Araguaia	2
Celastraceae	Hippocratea volubilis	L.	Juscimeira	2
Celastraceae	Monteverdia floribunda	(Reissek) Biral	Rondonópolis	1
Celastraceae	Monteverdia gonoclada	(Mart.) Biral	Rondonópolis	1
Celastraceae	Peritassa laevigata	(Hoffmanns. Ex Link) A.C. Sm.	Alto Garças	1
Celastraceae	Plenckia populnea	Reissek	Jaciara	1
Celastraceae	Salacia elliptica	(Mart.) G.Don	Rondonópolis	2
Celastraceae	Tontelea micrantha	(Mart.) A.C. Sm.	Alto Garças, Campo Verde, Pontal do Araguaia, Rondonópolis	5
Chloranthaceae	Hedyosmum brasiliense	Mart. ex Miq.	Guiratinga	1
Chrysobalanaceae	Couepia grandiflora	(Mart. & Zucc.) Benth.	Alto Garças, Alto Taquari, Ponte Branca, Rondonópolis	6
Chrysobalanaceae	Hirtella burchellii	Britton	Alto Araguaia	2
Chrysobalanaceae	Hirtella eriandra	Benth.	Alto Garças	1
Chrysobalanaceae	Hirtella glandulosa	Spreng.	Alto Araguaia, Guiratinga, Rondonópolis	4
Chrysobalanaceae	Hirtella gracilipes	(Hook. f.) Prance	Alto Araguaia, Alto Taquari, Campo Verde, Guiratinga, Jaciara, Rondonópolis	8
Chrysobalanaceae	Hirtella hoehnei	Pilg.	Alto Araguaia, Jaciara	2
Chrysobalanaceae	Licania blackii	Prance	Araguainha, Guiratinga	2
Chrysobalanaceae	Licania gardneri	(Hook. f.) Fritsch	Alto Araguaia, Jaciara, Ponte Branca, Rondonópolis	6
Chrysobalanaceae	Licania humilis	Cham. & Schltdl.	Alto Araguaia, Alto Taquari, Ponte Branca, Poxoréu, Rondonópolis	8
Chrysobalanaceae	Licania kunthiana	Hook.f.	Poxoréu	1
Chrysobalanaceae	Licania octandra	(Hoffmanns. ex Roem. & Schult.) Kuntze	Rondonópolis	1
Chrysobalanaceae	Licania sclerophylla	(Hook.f.) Fritsch	Guiratinga, Pontal do Araguaia	2
Chrysobalanaceae	Parinari obtusifolia	Hook.f.	Campo Verde	1
Clusiaceae	Garcinia brasiliensis	Mart.	Guiratinga	1
Clusiaceae	Vismia gracilis	Hieron.	Campo Verde	1
Clusiaceae	Vismia latifolia	(Aubl.) Choisy	Primavera do Leste	1
Combretaceae	Buchenavia tomentosa	Eichler	Alto Araguaia, Alto Taquari, Araguainha, Campo Verde, General Carneiro, Ponte Branca	11
Combretaceae	Combretum laxum	Jacq.	Rondonópolis	1
Combretaceae	Combretum leprosum	Mart.	Rondonópolis	1
Combretaceae	Combretum mellifluum	Eichler	Itiquira, Poxoréu, Rondonópolis	4
Combretaceae	Terminalia argentea	Mart. & Zucc.	Dom Aquino, Ponte Branca, Rondonópolis	5
Combretaceae	Terminalia glabrescens	Mart.	Alto Garças	1
Combretaceae	Terminalia phaeocarpa	Eichler	Alto Araguaia	1
Commelinaceae	Commelina diffusa	Burm.f.	Dom Aquino	1
Commelinaceae	Commelina erecta	L.	Itiquira, Rondonópolis	2
Commelinaceae	Dichorisandra villosula	Mart. ex Schult. & Schult.f.	Alto Araguaia	1
Commelinaceae	Murdannia nudiflora	(L.) Brenan	Rondonópolis	1
Commelinaceae	Tinantia sprucei	C.B. Clarke	Rondonópolis	1
Connaraceae	Connarus perrottetii var. angustifolius	Radlk.	Guiratinga	1
Connaraceae	Connarus suberosus	Planch.	Alto Araguaia, Campo Verde, Guiratinga, Itiquira, Ponte Branca, Poxoréu, Rondonópolis, Torixoréu	17
Connaraceae	Rourea induta	Planch.	Alto Araguaia, Alto Garças, Alto Taquari, Campo Verde, Ponte Branca, Poxoréu	14
Connaraceae	Rourea induta induta	Planch.	Dom Aquino, Rondonópolis	2
Connaraceae	Rourea induta reticulata	Planch.	Torixoréu	1
Convolvulaceae	Camonea umbellata	(L.) A.R. Simões & Staples	Poxoréu, Rondonópolis	2
Convolvulaceae	Distimake ericoides	(Meisn.) Petrongari & Sim.-Bianch.	Campo Verde	1
Convolvulaceae	Evolvulus pterocaulon	Moric.	Alto Araguaia, General Carneiro, Poxoréu, Torixoréu	6
Convolvulaceae	Evolvulus pterogophyllus	Mart.	Rondonópolis	1
Convolvulaceae	Ipomoea aff. echioides	Choisy	Alto Araguaia	1
Convolvulaceae	Ipomoea argentea	Meisn.	Torixoréu	1
Convolvulaceae	Ipomoea gigantea	(Silva Manso) Choisy	Ponte Branca	1
Convolvulaceae	Ipomoea hirsutissima	Gardner	Alto Garças	1
Convolvulaceae	Ipomoea megapotamica	Choisy	Rondonópolis	1
Convolvulaceae	Ipomoea procurrens	Meisn.	Alto Araguaia, Araguainha, Ponte Branca, Poxoréu	4
Convolvulaceae	Ipomoea quamoclit	L.	Rondonópolis	1
Convolvulaceae	Ipomoea setifera	Poir.	Itiquira	1
Convolvulaceae	Ipomoea triloba	L.	Rondonópolis	2
Convolvulaceae	Jacquemontia gabrielii	(Choisy) Buril	Pedra Preta	1
Convolvulaceae	Merremia cissoides	(Lam.) Hallier f.	Rondonópolis	1
Costaceae	Chamaecostus acaulis	(S.Moore) T.André & C.D.Specht	Rondonópolis	1
Costaceae	Costus spiralis	(Jacq.) Roscoe	Alto Araguaia	1
Cucurbitaceae	Cayaponia espelina	(Silva Manso) Cogn.	Alto Garças, Campo Verde, Rondonópolis	3
Cucurbitaceae	Cayaponia weddellii	(Naudin) Gomes-Klein	General Carneiro	1
Cucurbitaceae	Citrullus lanatus	(Thunb.) Matsum. & Nakai	Pontal do Araguaia	1
Cucurbitaceae	Echinopepon racemosus	(Staud.) C. Jeffrey	Rondonópolis	1
Cucurbitaceae	Gurania bignoniacea	(Poepp. & Endl.) C. Jeffey	Campo Verde	1
Cucurbitaceae	Melothria campestris	(Naudin)H. Schaef. & S.S. Renner	Rondonópolis	1
Cucurbitaceae	Momordica charantia	L.	Pontal do Araguaia, Poxoréu	2
Cucurbitaceae	Sicana odorifera	(Vell.) Naudin	Torixoréu	1
Cyatheaceae	Cyanthea delgadii	Sternb.	Alto Taquari, Campo Verde, Itiquira	6
Cyatheaceae	Cyathea delgadii	Sternb.	Alto Araguaia, Alto Garças, Alto Taquari, Itiquira	4
Cyatheaceae	Cyathea dichromatolepis	(Fée) Domin	Juscimeira	1
Cyatheaceae	Cyathea phalerata	Mart.	Alto Araguaia	1
Cyperaceae	Bulbostylis capillaris	(L.) C.B.Clarke	Rondonópolis	1
Cyperaceae	Bulbostylis cf. junciformis	(Kunth) C.B. Clarke	Campo Verde	1
Cyperaceae	Bulbostylis cf. vestita	(Kunth) C.B. Clarke	Alto Araguaia	1
Cyperaceae	Bulbostylis jacobinae	(Steud.) Lindm.	Jaciara, Primavera do Leste	2
Cyperaceae	Bulbostylis junciformis	(Kunth) C.B. Clarke	Alto Garças	1
Cyperaceae	Bulbostylis loefgrenii	(Boeckeler) Prata & M.G. López	Primavera do Leste	1
Cyperaceae	Bulbostylis pachypoda	Kral & M.T.Strong	Primavera do Leste	1
Cyperaceae	Bulbostylis paradoxa	(Spreng.) Lindm.	Rondonópolis	1
Cyperaceae	Bulbostylis sphaerocephala	(Boeckeler) C.B. Clarke	Campo Verde	1
Cyperaceae	Cyperus aggregatus	(Willd.) Endl.	Alto Araguaia, Primavera do Leste, Rondonópolis, Tesouro	5
Cyperaceae	Cyperus esculentus	L.	Primavera do Leste	1
Cyperaceae	Cyperus haspan	L.	Alto Araguaia, Alto Garças, Campo Verde, Jaciara, Primavera do Leste, Rondonópolis	8
Cyperaceae	Cyperus haspan juncoides	L.	Jaciara	1
Cyperaceae	Cyperus iria	L.	Primavera do Leste	1
Cyperaceae	Cyperus lanceolatus	Poir.	Primavera do Leste, Tesouro	2
Cyperaceae	Cyperus laxus	Lam.	Jaciara, Tesouro	3
Cyperaceae	Cyperus luzulae	(L.) Retz.	Alto Araguaia, Jaciara, Juscimeira, Tesouro	5
Cyperaceae	Cyperus megapotamicus	Kunth	Alto Araguaia, Tesouro	2
Cyperaceae	Cyperus obtusatus	(J. Presl & C. Presl) Mattf. & Kük.	Campo Verde	1
Cyperaceae	Cyperus odoratus	L.	Primavera do Leste	1
Cyperaceae	Cyperus rigens	C.Presl	Tesouro	1
Cyperaceae	Cyperus rotundus	L.	Primavera do Leste	2
Cyperaceae	Cyperus sellowianus	(Kunth) T.Koyama	Jaciara	1
Cyperaceae	Cyperus sesquiflorus	(Torr.) Mattf. & Kük.	Alto Garças, Jaciara	2
Cyperaceae	Cyperus sphacelatus	Rottb.	Jaciara	1
Cyperaceae	Cyperus surinamensis	Rottb.	Rondonópolis	1
Cyperaceae	Eleocharis acutangula	(Roxb.) Schult.	Primavera do Leste	1
Cyperaceae	Eleocharis filiculmis	Kunth	Jaciara, Primavera do Leste, Tesouro	7
Cyperaceae	Eleocharis geniculata	(L.) Roem. & Schult.	Alto Garças	1
Cyperaceae	Eleocharis minima	Kunth	Alto Taquari, Juscimeira	2
Cyperaceae	Eriophorum amazonica	C.B. Clarke	Jaciara	1
Cyperaceae	Exochogyne amazonica	C.B.Clarke	Jaciara	1
Cyperaceae	Fimbristylis dichotoma	(L.) Vahl	Alto Garças	1
Cyperaceae	Fimbristylis squarrosa	Vahl	Alto Garças	1
Cyperaceae	Fuirena umbellata	Rottb.	General Carneiro	1
Cyperaceae	Lagenocarpus guianensis	Lindl. ex Nees	Rondonópolis	1
Cyperaceae	Lagenocarpus rigidus	Nees	Guiratinga	1
Cyperaceae	Rhynchospora albiceps	Kunth	Alto Garças, General Carneiro, Jaciara	7
Cyperaceae	Rhynchospora brevirostris	Griseb.	Jaciara	1
Cyperaceae	Rhynchospora cephalotes	(L.) Vahl	Jaciara	2
Cyperaceae	Rhynchospora consanguinea	(Kunth) Boeckeler	General Carneiro	1
Cyperaceae	Rhynchospora elatior	Kunth	Alto Taquari	1
Cyperaceae	Rhynchospora elatior hirsuta	Kunth	Rondonópolis	1
Cyperaceae	Rhynchospora eurycarpa	A.C.Araújo & Longhi-Wagner	Rondonópolis	1
Cyperaceae	Rhynchospora exaltata	Kunth	Alto Taquari, Jaciara, Rondonópolis	4
Cyperaceae	Rhynchospora globosa	(Kunth) Roem. & Schult.	Alto Araguaia, Campo Verde, Primavera do Leste	8
Cyperaceae	Rhynchospora martii	Nees	Jaciara	1
Cyperaceae	Rhynchospora nervosa	(Vahl) Boeckeler	Rondonópolis	1
Cyperaceae	Rhynchospora patuligluma	C.B. Clarke ex Lindm.	Rondonópolis	1
Cyperaceae	Rhynchospora robusta	(Kunth) Boeckeler	Alto Araguaia	1
Cyperaceae	Rhynchospora rugosa	(Vahl) Gale	Alto Garças, Alto Taquari, Campo Verde	3
Cyperaceae	Rhynchospora setigera	(Kunth) Griseb.	Alto Taquari	1
Cyperaceae	Rhynchospora spruceana	C.B.Clarke	Jaciara	1
Cyperaceae	Rhynchospora terminalis	Nees ex Steud.	Rondonópolis	1
Cyperaceae	Rhynchospora velutina	(Kunth) Boeckeler	Alto Araguaia, Jaciara	3
Cyperaceae	Scleria bracteata	Cav.	Rondonópolis	1
Cyperaceae	Scleria distans	Poir.	Alto Araguaia	1
Cyperaceae	Scleria leptostachya	Kunth	Alto Taquari	2
Cyperaceae	Scleria martii	(Nees) Steud.	Campo Verde	1
Cyperaceae	Scleria microcarpa	Nees ex Kunth	Alto Taquari	1
Cyperaceae	Scleria scabra	Willd.	Rondonópolis	1
Dennstaedtiaceae	Lindsaea lancea	(L.) Bedd.	Alto Araguaia, Alto Garças, Alto Garças, Alto Taquari, Campo Verde, General Carneiro	7
Dennstaedtiaceae	Pteridium aquilinum	(L.) Kuhn	Alto Garças, Alto Garças, Campo Verde, General Carneiro	5
Dennstaedtiaceae	Pteridium arachnoideum	(G.Forst.) Cockayne	Campo Verde	1
Dennstaedtiaceae	Pteridium esculentum	(G.Forst.) Cockayne	Alto Araguaia	1
Dilleniaceae	Curatella americana	L.	Alto Araguaia, Rondonópolis, Torixoréu	5
Dilleniaceae	Davilla elliptica	A.St.Itil	Alto Araguaia, Alto Taquari, Campo Verde, General Carneiro, Itiquira, Ponte Branca	18
Dilleniaceae	Davilla grandiflora	A.St.-Hil.	Alto Araguaia, Alto Garças, Campo Verde, Rondonópolis	8
Dilleniaceae	Davilla lacunosa	Mart.	Campo Verde, Guiratinga	6
Dilleniaceae	Davilla nitida	(Vahl) Kubitzki	Alto Araguaia, Alto Garças, Campo Verde, Jaciara, Poxoréu, Rondonópolis	10
Dilleniaceae	Davilla rugosa	Poir.	Rondonópolis	2
Dilleniaceae	Doliocarpus brevipedicellatus	Garcke	Campo Verde	1
Dilleniaceae	Doliocarpus brevipedicellatus subsp. hilarianus	Kubitzki	Alto Araguaia	1
Dilleniaceae	Doliocarpus dentatus	(Aubl.) Standl.	Alto Araguaia, Rondonópolis	3
Dilleniaceae	Doliocarpus dentatus subsp. dentatus	(Aubl.) Standl.	Alto Garças	1
Dilleniaceae	Doliocarpus dentatus subsp. esmeraldae	(Steyerm.) Kubitzki	Campo Verde	1
Dioscoreaceae	Dioscorea chondrocarpa	Griseb.	Rondonópolis	1
Dioscoreaceae	Dioscorea dodecaneura	Vell.	Alto Araguaia	1
Dioscoreaceae	Dioscorea piperifolia	Humb. & Bonpl. ex Willd.	Alto Araguaia, Rondonópolis	2
Dioscoreaceae	Dioscorea scabra	Humb. & Bonpl. ex Willd.	Rondonópolis	1
Dioscoreaceae	Discorea trifida	L.f	Poxoréu	1
Droseraceae	Drosera communis	A.St.-Hil.	Alto Taquari, Rondonópolis	2
Droseraceae	Drosera sessilifolia	A.St.-Hil.	Rondonópolis	1
Dryopteridaceae	Bolbitis serratifolia	Schott	Alto Araguaia, Alto Garças, Alto Taquari	3
Dryopteridaceae	Cyclodium meniscioides	(Willd.) C. Presl.	Alto Araguaia, Alto Taquari, Itiquira, Rondonópolis	8
Dryopteridaceae	Dryopteris bangii	C. Chr.	Alto Araguaia	1
Dryopteridaceae	Dryopteris decompositum	(R. Br.) Kuntze	Rondonópolis	1
Dryopteridaceae	Dryopteris sorbifolium	(Desr.) C. Chr.	Alto Araguaia	1
Dryopteridaceae	Elaphoglossum amazonicum	Atehortúa ex Mickel	Alto Araguaia	1
Dryopteridaceae	Elaphoglossum apodum	(Kaulf.) Schott.	Alto Araguaia	1
Dryopteridaceae	Elaphoglossum coimbra-buenoi	Brade	Itiquira	2
Dryopteridaceae	Elaphoglossum heringeri	Brade	Alto Araguaia	1
Dryopteridaceae	Elaphoglossum lingua	(C. Presl) Brack.	Guiratinga, Juscimeira	2
Dryopteridaceae	Elaphoglossum piloselloides	(C. Presl) T. Moore	Alto Taquari	1
Dryopteridaceae	Elaphoglossum scalpellum	T.Moore	Alto Garças, Itiquira	4
Dryopteridaceae	Elaphoglossum ulei	Christ	Itiquira	1
Dryopteridaceae	Elapholossum horridulum	(Kaulf.) J. Sm.	Alto Araguaia	1
Dryopteridaceae	Olfersia cervina	(L.) Kunze	Alto Araguaia, Alto Taquari, Itiquira	5
Dryopteridaceae	Polybotrya caudata	Kunze	Alto Taquari	2
Dryopteridaceae	Polybotrya fractiserialis	(Baker) J.Sm.	Alto Taquari	1
Dryopteridaceae	Polybotrya goyazensis	Brade	Alto Taquari, General Carneiro	2
Dryopteridaceae	Polybotrya osmundacea	Willd.	Itiquira	1
Dryopteridaceae	Polybotrya sorbifolia	Mett. ex Kuhn	Alto Araguaia	1
Ebenaceae	Diospyros sericea	A.DC.	Alto Araguaia, Alto Garças, Alto Taquari	3
Ebenaceae	Diospyrus lasiocalyx	(Mart.) B.Walln.	Alto Taquari, Ponte Branca, Rondonópolis	7
Elaeocarpaceae	Sloanea garckeana	K.Schum.	Jaciara	1
Elaeocarpaceae	Sloanea guianensis	(Aubl.) Benth.	Alto Araguaia	1
Ericaceae	Agarista oleifolia	(Cham.) G. Don	Alto Araguaia	1
Ericaceae	Agarista oleifolia glabra	(Meisn.) Judd	Alto Araguaia	1
Ericaceae	Gaylussacia brasiliensis	(Spreng.) Meisn.	Itiquira	1
Eriocaulaceae	Comanthera xeranthemoides	(Bong.) L.R.Parra & Giul.	Alto Araguaia, Alto Garças, Alto Taquari, Campo Verde, Primavera do Leste, Rondonópolis	8
Eriocaulaceae	Eriocaulon linearifolium	Körn.	Alto Taquari, Jaciara	2
Eriocaulaceae	Paepalanthus erectifolius	Silveira	Jaciara	1
Eriocaulaceae	Paepalanthus flaccidus	(Bong.) Kunth	Jaciara	2
Eriocaulaceae	Paepalanthus sedoides	Körn.	Guiratinga	1
Eriocaulaceae	Paepalanthus tortilis	(Bong.) Mart.	Rondonópolis	1
Eriocaulaceae	Syngonanthus bellus	Moldenke	Rondonópolis	1
Eriocaulaceae	Syngonanthus caulescens	(Poir.) Ruhland	Alto Araguaia, Jaciara	6
Eriocaulaceae	Syngonanthus densiflorus	(Körn) Ruhland	Rondonópolis	1
Eriocaulaceae	Syngonanthus gracilis	(Bong.) Ruhland	Alto Taquari, Campo Verde, Jaciara	3
Eriocaulaceae	Syngonanthus longipes	Gleason	Alto Araguaia	1
Eriocaulaceae	Syngonanthus nitens	Ruhland	Campo Verde, Campo Verde	3
Eriocaulaceae	Syngonanthus nitens pilosus	Ruhland	Alto Araguaia	1
Eriocaulaceae	Comanthera xeranthemoides	(Bong.) L.R.Parra & Giul.	Alto Araguaia, Alto Garças, Alto Taquari, Campo Verde, Primavera do Leste, Rondonópolis	8
Erythroxylaceae	Erythroxyllum suberosum	A.St.-Hil.	Itiquira	1
Erythroxylaceae	Erythroxylum campestre	A.St.-Hil.	Alto Taquari, Campo Verde, General Carneiro, Ponte Branca	4
Erythroxylaceae	Erythroxylum citrifolium	A.St.-Hil.	Pedra Preta	1
Erythroxylaceae	Erythroxylum daphnites	Mart.	Alto Araguaia, Alto Taquari, Campo Verde, Ponte Branca	5
Erythroxylaceae	Erythroxylum deciduum	A.St. Hil.	Alto Araguaia, Ponte Branca, Rondonópolis	4
Erythroxylaceae	Erythroxylum macrophyllum	Cav.	Alto Taquari	1
Erythroxylaceae	Erythroxylum suberosum	A.St. Hil.	Alto Taquari, Rondonópolis, Torixoréu	8
Erythroxylaceae	Erythroxylum tortuosum	Mart.	Juscimeira	1
Euphorbiaceae	Actinostemon concepcionis	(Chodat & Hassl.) Hochr.	Alto Araguaia	1
Euphorbiaceae	Alchornea glandulosa	Poepp. Endl.	Jaciara	1
Euphorbiaceae	Astraea lobata	(L.) Klotzsch	Rondonópolis	1
Euphorbiaceae	Bernardia gardneri	Müll.Arg.	Rondonópolis	1
Euphorbiaceae	Caperonia langsdorffii	Müll.Arg.	Rondonópolis	1
Euphorbiaceae	Croton agrarius	Baill.	Alto Araguaia	1
Euphorbiaceae	Croton antisyphiliticus	Mart.	Alto Araguaia, Dom Aquino	2
Euphorbiaceae	Croton catariae	Baill.	Alto Araguaia	1
Euphorbiaceae	Croton cuneatus	Klotzsch	Rondonópolis	1
Euphorbiaceae	Croton glandulosus	L.	Dom Aquino, Jaciara	2
Euphorbiaceae	Croton glyptospermus	Müll.Arg.	Rondonópolis	2
Euphorbiaceae	Croton gracilescens	Müll.Arg.	Alto Araguaia	1
Euphorbiaceae	Croton grandivelus	Baill.	Alto Araguaia, Primavera do Leste, Rondonópolis	5
Euphorbiaceae	Croton hadrianii	Baill.	Poxoréu	1
Euphorbiaceae	Croton pedicellatus	Kunth	General Carneiro, Itiquira	3
Euphorbiaceae	Croton spica	Baill.	Alto Araguaia	1
Euphorbiaceae	Croton uliginosus	Sodré & M.J. Silva	Alto Taquari	1
Euphorbiaceae	Croton urucurana	Baill.	Campo Verde, Dom Aquino, Poxoréu	6
Euphorbiaceae	Croton uruguayensis	Baill.	Rondonópolis	1
Euphorbiaceae	Dalechampia brevipes	Müll.Arg.	Alto Araguaia, Alto Garças, Alto Garças, Itiquira, Rondonópolis	5
Euphorbiaceae	Dalechampia caperonioides var. rhomboidalis	Baill.	Rondonópolis	1
Euphorbiaceae	Dalechampia humilis	Müll. Arg	Alto Araguaia, Alto Taquari, Campo Verde	5
Euphorbiaceae	Dalechampia linearis	Baill.	Pedra Preta, Rondonópolis	2
Euphorbiaceae	Dalechampia occidentalis	Müll.Arg.	Alto Araguaia, General Carneiro, Ponte Branca	4
Euphorbiaceae	Dalechampia riedeliana	Müll.Arg.	Rondonópolis	1
Euphorbiaceae	Dalechampia weddelliana	Baill.	Alto Araguaia	4
Euphorbiaceae	Euphorbia hyssopifolia	L.	Rondonópolis	1
Euphorbiaceae	Euphorbia insulana	Vell.	Rondonópolis	2
Euphorbiaceae	Euphorbia potentilloides	Boiss.	Alto Araguaia, Rondonópolis	2
Euphorbiaceae	Gymnanthes klotzschiana	Müll. Arg.	Rondonópolis	1
Euphorbiaceae	Hevea brasiliensis	(Willd. ex A.Juss.) Müll.Arg.	Itiquira	64
Euphorbiaceae	Jatropha curcas	L.	Rondonópolis	1
Euphorbiaceae	Jatropha elliptica	(Pohl) Oken	General Carneiro, Pontal do Araguaia, Poxoréu, Rondonópolis, Torixoréu	7
Euphorbiaceae	Jatropha pedersenii	Lourteig	Rondonópolis	1
Euphorbiaceae	Mabea fistulifera	Mart.	Campo Verde, Jaciara, Poxoréu, Rondonópolis	7
Euphorbiaceae	Mabea paniculata	Spruce ex Benth.	General Carneiro	1
Euphorbiaceae	Manihot aff. populifolia	Pax	Rondonópolis	1
Euphorbiaceae	Manihot anomala	Pohl	Alto Araguaia, Rondonópolis, , Alto Garças, Alto Taquari	9
Euphorbiaceae	Manihot caerulescens	Pohl	Alto Garças, Alto Taquari, Rondonópolis	6
Euphorbiaceae	Manihot cezari	M.Martins	Alto Taquari, Juscimeira, Pedra Preta, Rondonópolis	16
Euphorbiaceae	Manihot divergens	Pohl	Rondonópolis	1
Euphorbiaceae	Manihot esculenta	Crantz	Jaciara, Rondonópolis, Rondonópolis	6
Euphorbiaceae	Manihot mossamedensis	Taub.	Rondonópolis	2
Euphorbiaceae	Manihot pentaphylla	Pohl	Alto Araguaia, Alto Garças, General Carneiro, Rondonópolis	9
Euphorbiaceae	Manihot pentaphylla subsp. tenuifolia	(Pohl) D.J.Rogers & Appan	Alto Garças, Alto Garças, , Rondonópolis	11
Euphorbiaceae	Manihot pruinosa	Pohl	Rondonópolis	7
Euphorbiaceae	Manihot tripartida	(Spreng.) Müll. Arg.	Alto Garças	2
Euphorbiaceae	Manihot tripartita subsp. laciniosa	(Pohl) D.J. Rogers & Appan	Alto Garças	1
Euphorbiaceae	Manihot tripartita subsp. vestita	(S.Moore) D.J.Rogers & Appan	Primavera do Leste	1
Euphorbiaceae	Manihot triphylla	Pohl	Alto Garças	1
Euphorbiaceae	Manihot tristis	Müll.Arg.	Rondonópolis	3
Euphorbiaceae	Manihot xavantinensis	D.J.Rogers & Appan	Alto Garças	1
Euphorbiaceae	Maprounea brasiliensis	A.St.-Hil.	Campo Verde	1
Euphorbiaceae	Maprounea guianensis	Aubl.	Itiquira, Ponte Branca, Rondonópolis	3
Euphorbiaceae	Microstachys bidentata	(Mart. & Zucc.) Esser	Alto Araguaia, Alto Garças, Itiquira, Rondonópolis	5
Euphorbiaceae	Microstachys corniculata	(Vahl) Griseb.	General Carneiro	1
Euphorbiaceae	Microstachys hispida	(Mart. & Zucc.) Govaerts	Alto Garças, Alto Taquari	2
Euphorbiaceae	Microstachys serrulata	(Mart. & Zucc.) Müll.Arg.	Alto Garças, Ponte Branca, Rondonópolis	5
Euphorbiaceae	Phyllanthus niruri	L.	Campo Verde	1
Euphorbiaceae	Phyllanthus stipulatus	(Raf.) G.L.Webster	Alto Araguaia	2
Euphorbiaceae	Pleradenophora membranifolia	(Müll.Arg.) Esser & A.L.Melo	Ponte Branca	1
Euphorbiaceae	Ricinus communis	L.	Torixoréu	1
Euphorbiaceae	Sapium glandulosum	(L.) Morong	Alto Araguaia, Itiquira, Rondonópolis, Torixoréu, Torixoréu	6
Euphorbiaceae	Sapium obovatum	Klotzsch ex Müll.Arg.	Alto Araguaia	1
Euphorbiaceae	Sebastiania brasiliensis	Spreng.	Itiquira, Juscimeira, Pedra Preta, Poxoréu, Rondonópolis	5
Euphorbiaceae	Sebastiania serrulata	Müll. Arg.	Ponte Branca	1
Fabaceae	Abarema jupunba	(Willd.) Britton & Killip	Alto Araguaia	1
Fabaceae	Aeschynomene brevipes	Benth.	Alto Araguaia, Alto Garças, Ponte Branca, Rondonópolis	4
Fabaceae	Aeschynomene histrix	Poir.	Alto Garças, Alto Garças	3
Fabaceae	Aeschynomene marginata	Benth.	Itiquira, Rondonópolis	2
Fabaceae	Aeschynomene oroboides	Benth.	Campo Verde, Itiquira	2
Fabaceae	Aeschynomene paniculata	Willd. ex Vogel	Ponte Branca	1
Fabaceae	Aeschynomene riedeliana	Taub.	Rondonópolis	1
Fabaceae	Anadenanthera colubrina	(Vell.) Brenan	Rondonópolis	2
Fabaceae	Anadenanthera colubrina var. cebil	(Vell.) Brenan	Alto Garças	1
Fabaceae	Anadenanthera peregrina	(L.) Speg.	Rondonópolis	4
Fabaceae	Anadenanthera peregrina var. falcata	(Benth.) Altschul	Ponte Branca	2
Fabaceae	Ancistrotropis firmula	(Mart. Ex. Benth.) A.Delgado	Alto Garças, Pedra Preta, Rondonópolis	3
Fabaceae	Andira cujabensis	Benth.	Alto Taquari	1
Fabaceae	Andira inermis	(W.Wright) DC.	Alto Garças	1
Fabaceae	Andira vermifuga	(Mart.) Benth.	Alto Araguaia, Alto Taquari	2
Fabaceae	Arachis cryptopotamica	Krapov. & W.C.Greg.	Itiquira	1
Fabaceae	Apuleia leiocarpa	(Vogel) J.F.Macbr.	Ponte Branca	1
Fabaceae	Arachis glabrata	Benth.	General Carneiro, Guiratinga, Jaciara, Pedra Preta, Rondonópolis, São José do Povo	13
Fabaceae	Arachis glabrata glabrata	Benth.	Rondonópolis	1
Fabaceae	Arachis stenosperma	Krapov. & W.C. Greg.	General Carneiro, Guiratinga, Rondonópolis, Rondonópolis	9
Fabaceae	Bauhinia brevipes	Vogel	Itiquira, Pedra Preta, Pontal do Araguaia, Ponte Branca, Rondonópolis	6
Fabaceae	Bauhinia campestris	Malme	Itiquira	2
Fabaceae	Bauhinia cupulata	Benth.	Alto Araguaia, General Carneiro	2
Fabaceae	Bauhinia estrellensis	Hassl.	Alto Araguaia	1
Fabaceae	Bauhinia goiazensis	Harms	Pedra Preta	1
Fabaceae	Bauhinia holophylla	(Bong.) Steud.	Alto Taquari, Itiquira, Ponte Branca, Rondonópolis	4
Fabaceae	Bauhinia leptantha	Malme	Itiquira	1
Fabaceae	Bauhinia longifolia	(Bong.) Steud.	Rondonópolis	1
Fabaceae	Bauhinia membranacea	Benth.	Alto Taquari	1
Fabaceae	Bauhinia pulchella	Benth.	Alto Garças, Alto Taquari, Rondonópolis	4
Fabaceae	Bauhinia rufa	(Bong.) Steud.	Alto Araguaia, Alto Taquari, Ponte Branca, Rondonópolis	6
Fabaceae	Bauhinia ungulata	L.	Alto Araguaia, Alto Taquari, Rondonópolis	6
Fabaceae	Bionia tomentosa	(Benth.) L.P.Queiroz	Pedra Preta, Rondonópolis	2
Fabaceae	Bowdichia virgilioides	Kunth	Alto Araguaia, Alto Taquari, Ponte Branca	6
Fabaceae	Calliandra dysantha var. turbinata	(Benth.) Barneby	Alto Araguaia, Alto Garças	4
Fabaceae	Calliandra feioana	Renvoize	Alto Garças	1
Fabaceae	Calliandra foliolosa	Benth.	Alto Garças	1
Fabaceae	Calliandra parviflora	Benth.	Rondonópolis	1
Fabaceae	Calopogonium caeruleum	(Benth.) C.Wright	Itiquira, Rondonópolis	3
Fabaceae	Calopogonium mucunoides	Desv.	Alto Garças	1
Fabaceae	Camptosema ellipticum	(Desv.) Burkart	Pedra Preta, Torixoréu	3
Fabaceae	Camptosema scarlatinum	(Mart. ex Benth.) Burkart	Itiquira	1
Fabaceae	Camptosema sessilifolium	L.P.Queiroz	Rondonópolis	1
Fabaceae	Cenostigma macrophyllum	Tul.	Campo Verde, Itiquira, Juscimeira, Rondonópolis	14
Fabaceae	Cenostigma tocantinum	Ducke	Guiratinga	1
Fabaceae	Centrosema angustifolium	(Kunth) Benth.	Jaciara	1
Fabaceae	Centrosema bifidum	Benth.	Rondonópolis	1
Fabaceae	Centrosema macrocarpum	Benth.	Guiratinga	1
Fabaceae	Chamaecrista azulana	(H.S. Irwin & Barneby) H.S. Irwin & Barneby	Alto Garças	1
Fabaceae	Chamaecrista basifolia	(Vogel) H.S.Irwin & Barneby	Rondonópolis	1
Fabaceae	Chamaecrista campestris	H.S. Irwin & Barneby	Alto Araguaia, General Carneiro	2
Fabaceae	Chamaecrista cotinifolia	(G.Don) H.S.Irwin & Barneby	Alto Araguaia	1
Fabaceae	Chamaecrista cotinifolia var. glaberrima	(Hoehne ex H.S.Irwin & Barneby) H.S.Irwin & Barneby	Alto Araguaia, Araguainha	2
Fabaceae	Chamaecrista dalbergiifolia	(Benth.) H.S. Irwin & Barneby	Itiquira	1
Fabaceae	Chamaecrista desvauxii	(Collad.) Killip	Alto Taquari, General Carneiro	3
Fabaceae	Chamaecrista desvauxii var. modesta	H.S.Irwin & Barneby	Alto Garças	2
Fabaceae	Chamaecrista diphylla	(L.) Greene	Rondonópolis	1
Fabaceae	Chamaecrista dumalis	(Hoehne) H.S. Irwin & Barneby	Alto Araguaia	1
Fabaceae	Chamaecrista fagonioides	(Vogel) H.S.Irwin & Barneby	General Carneiro	1
Fabaceae	Chamaecrista fagonioides var. macrocalix	(H.S. Irwin & Barneby) H.S. Irwin & Barneby	Pedra Preta	1
Fabaceae	Chamaecrista isidorea	(Benth.) H.S. Irwin & Barneby	Alto Araguaia, Alto Garças	2
Fabaceae	Chamaecrista langsdorffii	(Kunth ex Vogel) Britton ex Pittier	Alto Araguaia, Rondonópolis, Rondonópolis	3
Fabaceae	Chamaecrista latistipula	(Benth.) Afr. Fern. & E. Nunes	Alto Garças	1
Fabaceae	Chamaecrista neesiana	(Mart. ex Benth.) H.S.Irwin & Barneby	Alto Araguaia	1
Fabaceae	Chamaecrista nictitans	(L.) Moench	Itiquira	1
Fabaceae	Chamaecrista nictitans subsp. brachypoda	(Benth.) H.S.Irwin & Barneby	Rondonópolis	1
Fabaceae	Chamaecrista nictitans subsp. patellaria	(DC. ex Collad.) H.S. Irwin & Barneby	Rondonópolis	1
Fabaceae	Chamaecrista nictitans subps. patellaria var. paraguariensis	(Chodat & Hassl.) H.S. Irwin & Barneby	Alto Garças	1
Fabaceae	Chamaecrista paniculata	(Benth.) H.S.Irwin & Barneby	Jaciara	1
Fabaceae	Chamaecrista parvistipula	(Benth.) H.S.Irwin & Barneby	Alto Garças, Jaciara	2
Fabaceae	Chamaecrista ramosa	(Vogel) H. S. Irwin & Barneby	Alto Araguaia	1
Fabaceae	Chamaecrista ramosa var. parvifoliola	(H.S. Irwin) H.S. Irwin & Barneby	Torixoréu	1
Fabaceae	Chamaecrista claussenii	(Benth.) H.S.Irwin & Barneby	Itiquira, Pedra Preta	3
Fabaceae	Chamaecrista setosa var. detonsa	(Benth.) H.S.Irwin & Barneby	Pedra Preta	1
Fabaceae	Chamaecrista viscosa	(Kunth) H.S.Irwin & Barneby	Rondonópolis	1
Fabaceae	Chamaecrista viscosa var. major	(Benth.) H.S. Irwin & Barneby	Itiquira, Rondonópolis	2
Fabaceae	Clitoria guianensis	(Aubl.) Benth.	Alto Araguaia	2
Fabaceae	Collaea speciosa	(Loisel.) DC	Guiratinga	1
Fabaceae	Condylostylis candida	(Vell.) A.Delgado	Alto Garças	1
Fabaceae	Copaifera coriacea	Mart.	Rondonópolis	1
Fabaceae	Copaifera depilis	Dwyer	Itiquira, Rondonópolis	2
Fabaceae	Copaifera elliptica	Mart.	Itiquira	1
Fabaceae	Copaifera langsdorffii	Desf.	Itiquira, Ponte Branca, Poxoréu, Rondonópolis	9
Fabaceae	Copaifera langsdorfii var. glabra	(Vogel) Benth.	Itiquira	1
Fabaceae	Copaifera malmei	Harms	Rondonópolis, Alto Araguaia, Campo Verde	5
Fabaceae	Copaifera martii	Hayne	Alto Araguaia, Campo Verde, Rondonópolis	5
Fabaceae	Copaifera oblongifolia	Mart. ex Hayne	General Carneiro	2
Fabaceae	Copaifera oblongifolia var. oblongifolia	Mart. ex Hayne	Rondonópolis	1
Fabaceae	Cratylia argentea	(Desv.) Kuntze	Jaciara, Rondonópolis	2
Fabaceae	Crotalaria flavicoma	Benth.	Campo Verde, Rondonópolis	3
Fabaceae	Crotalaria incana	L.	Itiquira, Jaciara	2
Fabaceae	Crotalaria juncea	L.	Itiquira	1
Fabaceae	Crotalaria laeta	Mart. ex Benth.	Rondonópolis	2
Fabaceae	Crotalaria lanceolata	E.Mey.	Jaciara	1
Fabaceae	Crotalaria martiana	Benth.	Rondonópolis	4
Fabaceae	Crotalaria martiana subsp. mohlenbrochii	(Windler & S.G.Skinner) Planchuelo	Rondonópolis	1
Fabaceae	Crotalaria maypurensis	Kunth	Rondonópolis	1
Fabaceae	Crotalaria micans	Link	Alto Araguaia, Rondonópolis	3
Fabaceae	Crotalaria pallida	Aiton	Itiquira	1
Fabaceae	Crotalaria pilosa	Mill.	Pedra Preta, Rondonópolis	2
Fabaceae	Crotalaria stipularia	Desv.	Jaciara	1
Fabaceae	Crotalaria velutina	Benth.	Alto Araguaia, Rondonópolis	2
Fabaceae	Crotalaria vespertilio	Benth.	Rondonópolis	1
Fabaceae	Dalbergia cuiabensis	Benth.	Itiquira	3
Fabaceae	Dalbergia miscolobium	Benth.	Alto Taquari, Ponte Branca	2
Fabaceae	Desmodium album	(Schindl.) J.F. Macbr.	Poxoréu, Primavera do Leste	2
Fabaceae	Desmodium barbatum	(L.) Benth.	Rondonópolis	1
Fabaceae	Desmodium distortum	(Aubl.)J.F. Macbr.	Pedra Preta, Poxoréu, Primavera do Leste, Rondonópolis	4
Fabaceae	Desmodium glabrum	(Mill.) DC.	Alto Araguaia	1
Fabaceae	Desmodium guaraniticum	(Chodat & Hassl.) Malme	General Carneiro	1
Fabaceae	Desmodium pachyrhizum	Vogel	Alto Araguaia	1
Fabaceae	Desmodium platycarpum	Benth.	Alto Araguaia, Rondonópolis	2
Fabaceae	Desmodium sclerophyllum	Benth.	Rondonópolis	1
Fabaceae	Desmodium subsecundum	Vogel	Poxoréu	2
Fabaceae	Desmodium tortuosum	(Sw.) DC.	Rondonópolis	1
Fabaceae	Dialium guianense	(Aubl.) Sandwith	General Carneiro	1
Fabaceae	Dimorphandra gardneriana	Tul.	Jaciara, Rondonópolis	2
Fabaceae	Dimorphandra mollis	Benth.	Alto Garças, Ponte Branca, Primavera do Leste	4
Fabaceae	Dioclea bicolor	Benth.	Alto Araguaia, Araguainha, Campo Verde	3
Fabaceae	Dioclea burkartii	R.H.Maxwell	Campo Verde	1
Fabaceae	Dipteryx alata	Vogel	Itiquira, Ponte Branca, Rondonópolis	8
Fabaceae	Diptychandra aurantiaca	Tul.	Ponte Branca, Rondonópolis	4
Fabaceae	Diptychandra aurantiaca subsp. aurantiaca	Tul.	General Carneiro, Rondonópolis, Rondonópolis	3
Fabaceae	Diptychandra aurantiaca subsp. epunctata	(Tul.) H.C.Lima et al.	Rondonópolis	1
Fabaceae	Enterolobium contortisiliquum	(Vell.) Morong	Rondonópolis	1
Fabaceae	Enterolobium gummiferum	(Mart.) J.F.Macbr.	Torixoréu	1
Fabaceae	Eriosema congestum	Benth.	Alto Araguaia	1
Fabaceae	Eriosema crinitum	(Kunth) G. Don	Alto Araguaia	1
Fabaceae	Eriosema crinitum var. crinitum	(Kunth) G.Don.	Itiquira, Juscimeira	2
Fabaceae	Eriosema longifolium	Benth.	Jaciara	1
Fabaceae	Eriosema platycarpon	Micheli	Rondonópolis	1
Fabaceae	Eriosema strictum	Benth.	Rondonópolis	1
Fabaceae	Galactia boavista	(Vell.) Burkart	Rondonópolis	1
Fabaceae	Galactia decumbens	(Benth.) Chodat & Hassl.	Alto Garças, Torixoréu	2
Fabaceae	Galactia dimorpha	Burkart	Alto Garças, General Carneiro	2
Fabaceae	Galactia glaucescens	Kunth	Alto Taquari, Pedra Preta, Rondonópolis	5
Fabaceae	Galactia grewiifolia	(Benth.) Taub.	Jaciara	1
Fabaceae	Galactia hoehnei	Burkart	General Carneiro, Rondonópolis, Torixoréu	3
Fabaceae	Galactia weddeliana	Benth.	Campo Verde	1
Fabaceae	Glycine max	(L.) Merr.	Rondonópolis	1
Fabaceae	Harpalyce brasiliana	Benth.	Alto Garças, Pedra Preta	2
Fabaceae	Harpalyce macedoi	R.S. Cowan	Pedra Preta	1
Fabaceae	Hymenaea courbaril	L.	Ponte Branca, Rondonópolis	2
Fabaceae	Hymenaea longifolia	(Benth.) I.M. Souza, Funch & L.P.Queiroz	Torixoréu	1
Fabaceae	Hymenaea stigonocarpa	Mart. ex Hayne	Dom Aquino, Ponte Branca, Rondonópolis	3
Fabaceae	Hymenaea stigonocarpa var. stigonocarpa	Mart. ex Hayne	Alto Araguaia	1
Fabaceae	Indigofera bongardiana	(Kuntze) Burkart	Alto Araguaia, Pedra Preta	2
Fabaceae	Indigofera hirsuta	L.	Itiquira	1
Fabaceae	Inga thibaudiana	DC.	Alto Garças	1
Fabaceae	Leptolobium dasycarpum	Vogel	Itiquira, Ponte Branca, Primavera do Leste	11
Fabaceae	Leptolobium elegans	(Mohlenbr.) Yakovlev	Alto Araguaia	1
Fabaceae	Leptolobium multijugum	Sch.Rodr. & A.M.G.Azevedo	Ponte Branca	1
Fabaceae	Lonchocarpus cultratus	(Vell.) A.M.G. Azevedo & H.C. Lima	Alto Araguaia	1
Fabaceae	Luetzelburgia praecox	(Harms) Harms	Itiquira	1
Fabaceae	Machaerium acuminatum	Kunth	Alto Araguaia	1
Fabaceae	Machaerium acutifolium	Vogel	Alto Garças, Alto Araguaia, Juscimeira, Ponte Branca	7
Fabaceae	Machaerium macrophyllum var. macrophyllum	Benth.	Poxoréu	1
Fabaceae	Machaerium opacum	Vogel	Alto Taquari	1
Fabaceae	Machaerium paraguariense	Hassl.	Juscimeira, Rondonópolis	2
Fabaceae	Mimosa apodocarpa	Benth.	Alto Araguaia, General Carneiro, Pedra Preta	3
Fabaceae	Mimosa bipennatula	Barneby	Guiratinga	1
Fabaceae	Mimosa caccavariana	J. Santos-Silva & A.M.G. azevedo	Alto Garças	2
Fabaceae	Mimosa debilis	Humb. & Bonpl. ex Willd.	Jaciara	1
Fabaceae	Mimosa debilis debilis	Humb. & Bonpl. ex Willd.	Rondonópolis	1
Fabaceae	Mimosa discobola	Barneby	Rondonópolis	1
Fabaceae	Mimosa distans neuroloma	(Benth.) Barneby	Ponte Branca	1
Fabaceae	Mimosa gemmulata	Barneby	Alto Garças	1
Fabaceae	Mimosa gracilis	Benth.	General Carneiro	1
Fabaceae	Mimosa hebecarpa	Benth.	Alto Garças, Pedra Preta	4
Fabaceae	Mimosa interrupta	Benth.	Pedra Preta, Torixoréu	3
Fabaceae	Mimosa laticifera	Rizzini & A.Mattos	Jaciara	1
Fabaceae	Mimosa pigra pigra	L.	Rondonópolis	1
Fabaceae	Mimosa polycephala var. polycephala	Benth.	Itiquira	1
Fabaceae	Mimosa polycephala var. taxifolia	(Bong. ex Benth.) Barneby	Alto Araguaia, Itiquira	2
Fabaceae	Mimosa pteridifolia	Benth.	Alto Araguaia	1
Fabaceae	Mimosa radula	Benth.	Rondonópolis	1
Fabaceae	Mimosa radula calycina	(Benth.) Barneby	Itiquira	2
Fabaceae	Mimosa setosa paludosa	(Benth.) Barneby	General Carneiro	1
Fabaceae	Mimosa somnians	Humb. & Bonpl. ex Willd.	Alto Araguaia, Itiquira, Rondonópolis, Torixoréu	5
Fabaceae	Mimosa somnians var. lasiocarpa	(Benth.) Baneby	Rondonópolis	1
Fabaceae	Mimosa xanthocentra	Mart.	General Carneiro, Ponte Branca	2
Fabaceae	Moldenhawera floribunda	Schrad.	Rondonópolis	2
Fabaceae	Ormosia arborea	(Vell.) Harms	Alto Araguaia	1
Fabaceae	Peltogyne confertiflora	(Mart. ex Hayne) Benth.	Ponte Branca	1
Fabaceae	Phanera glabra	(Jacq.) Vaz	Itiquira	1
Fabaceae	Plathymenia reticulata	Benth.	Alto Araguaia, Campo Verde, Itiquira, Ponte Branca, Rondonópolis	6
Fabaceae	Platypodium elegans	Vogel	Alto Araguaia, Ponte Branca, Rondonópolis	5
Fabaceae	Poiretia coriifolia	Vogel	pedra preta	1
Fabaceae	Pterodon emarginatus	Vogel	Alto Araguaia, Campo Verde, General Carneiro, Guiratinga, Itiquira, Jaciara	7
Fabaceae	Rhynchosia pyramidalis	(Lam.) Urb.	Torixoréu	1
Fabaceae	Schnella anamesa	(J.F.Macbr.) Wunderlin	Itiquira	1
Fabaceae	Schnella glabra	(Jacq.) Dugand	Rondonópolis	2
Fabaceae	Schnella outimouta	(Aubl.) Wunderlin	Alto Araguaia	1
Fabaceae	Senegalia polyphylla	(DC.) Britton & Rose	Ponte Branca	1
Fabaceae	Senna macranthera	(DC. ex Collad.) H.S.Irwin & Barneby	Alto Araguaia	1
Fabaceae	Senna occidentalis	(L.) Link	Alto Araguaia, Pontal do Araguaia, Poxoréu, Rondonópolis	5
Fabaceae	Senna pendula var. glabrata	(Vogel) H.S.Irwin & Barneby	Alto Garças	1
Fabaceae	Senna pilifera var. pilifera	(Vogel) H.S.Irwin & Barneby	Alto Garças	1
Fabaceae	Senna rugosa	(G. Don) H.S. Irwin & Barneby	Alto Araguaia, Pontal do Araguaia, Torixoréu	5
Fabaceae	Senna silvestris	(Vell.) H.S. Irwin & Barneby	Itiquira, Ponte Branca, Rondonópolis	3
Fabaceae	Senna silvestris subdp. bifaria	H.S. Irwin & Barneby	Ponte Branca	1
Fabaceae	Senna silvestris subsp. silvestris var. guaranitica	(Chodat & Hassl.) H.S.Irwin & Barneby	Pedra Preta	1
Fabaceae	Senna velutina	(Vogel) H.S. Irwin & Barneby	General Carneiro, Jaciara	2
Fabaceae	Stryphnodendron polyphylum	Mart.	Alto Araguaia	1
Fabaceae	Stryphnodendron rotundifolium	Mart.	Alto Araguaia, Ponte Branca, Primavera do Leste	4
Fabaceae	Stylosanthes gracilis	Kunth	Poxoréu	1
Fabaceae	Stylosanthes grandifolia	M.B.Ferreira & Sousa Costa	Alto Araguaia, General Carneiro	4
Fabaceae	Stylosanthes humilis	Kunth	Alto Araguaia, Rondonópolis, Torixoréu	3
Fabaceae	Tachigali aurea	Tul.	Alto Araguaia, Araguainha, General Carneiro, Ponte Branca	5
Fabaceae	Tachigali paniculata	Aubl.	Ribeirãozinho	1
Fabaceae	Tachigali peruviana	(Dwyer) Zarucchi & Herend.	Alto Araguaia, Alto Taquari, Campo Verde, Pedra Preta, Ribeirãozinho	5
Fabaceae	Tachigali rubiginosa	(Mart. ex Tul.) Oliveira-Filho	Campo Verde, Pedra Preta	2
Fabaceae	Tachigali subvelutina	(Benth.) Oliveira-Filho	Alto Araguaia, Pedra Preta, Ribeirãozinho, Rondonópolis	5
Fabaceae	Tachigali vulgaris	L.G. Silva & H.C. Lima	Campo Verde, General Carneiro, Rondonópolis	3
Fabaceae	Tephrosia adunca	Benth.	Rondonópolis	1
Fabaceae	Tephrosia leptostachya	(L.) Pers.	Rondonópolis	2
Fabaceae	Tephrosia sessifolia	(Poir.) Hassl.	Rondonópolis	1
Fabaceae	Vatairea macrocarpa	(Benth.) Ducke	Alto Taquari, Ponte Branca	7
Fabaceae	Zornia latifolia	Sm.	Rondonópolis	2
Fabaceae	Zornia villosa	(Malme) Herter	Torixoréu	1
Fabaceae	Zornia virgata	Moric.	Jaciara	1
Fabaceae	Zygia cf.latifolia	(L.) Fawcet & Rendle	Rondonópolis	1
Fabaceae	Aeschynomene brasiliana	(Poir.) DC.	Rondonópolis	1
Fabaceae	Arachis hypogaea	L.	Alto Araguaia, General Carneiro	2
Fabaceae	Arachis lutescens	Krapov. & Rigoni	Guiratinga	1
Fabaceae	Copaifera cf. oblongifolia	Mart. ex Hayne	Primavera do Leste	1
Fabaceae	Mimosa aff. cisparanensis	Barneby	Alto Araguaia	1
Fabaceae	Mimosa somnians var. viscida	(Willd.) Barneby	Alto Araguaia	1
Fabaceae	Mimosa xanthocentra var. subsericea	Mart.	Alto Araguaia	1
Fabaceae	Periandra heterophylla	Benth.	Rondonópolis	1
Fabaceae	Stylosanthes bracteata	Vogel	Juscimeira	1
Fabaceae	Stylosanthes capitata	Vogel	General Carneiro	1
Fabaceae	Stylosanthes guianensis var. guianensis	(Aubl.) Sw.	Jaciara, Rondonópolis	2
Fabaceae	Stylosanthes viscosa	(L.) Sw.	Jaciara	1
Gentianaceae	Calolisianthus speciosus	(Cham. & Schltdl.) Gilg.	Tesouro	3
Gentianaceae	Chelonanthus alatus	(Aubl.) Pulle	Alto Taquari, General Carneiro, Jaciara	4
Gentianaceae	Chelonanthus viridiflorus	(Mart.) Gilg	Rondonópolis	2
Gentianaceae	Curtia tenella	(Mart.) Cham.	General Carneiro	1
Gentianaceae	Curtia tenuifolia	(Aubl.) Knobl.	Jaciara	2
Gentianaceae	Deianira chiquitana	Herzog	Alto Garças, Alto Taquari, General Carneiro, Pedra Preta	6
Gentianaceae	Deianira cordifolia	(Lhotsky ex Progel) Malme	Jaciara	1
Gentianaceae	Deianira nervosa	Cham. & Schltdl.	Alto Garças	1
Gentianaceae	Deianira pallescens	Cham. & Schltdl.	Alto Araguaia	1
Gentianaceae	Schultesia brachyptera	Cham.	Alto Araguaia	1
Gentianaceae	Schultesia gracilis	Mart.	Alto Araguaia, Jaciara	2
Gentianaceae	Schultesia heterophylla	Miq.	Alto Araguaia, Torixoréu	2
Gentianaceae	Schultesia pohliana	Progel	General Carneiro, Torixoréu	2
Gentianaceae	Tetrapollinia caerulescens	(Aubl.) Maguire & B.M. Boom	Alto Araguaia, General Carneiro, Pedra Preta, Torixoréu	6
Gentianaceae	Voyria aphylla	(Jacq.) Pers.	Alto Garças	1
Gesneriaceae	Gloxinia erinoides	(DC.) Roalson & Boggan	Alto Araguaia, Rondonópolis	3
Gesneriaceae	Mandirola multiflora	Gardn.	Rondonópolis	1
Gesneriaceae	Mandirola rupestris	(Gardner) Roalson & Boggan	Rondonópolis	1
Gesneriaceae	Seemannia purpurascens	Rusby	Alto Araguaia	1
Gesneriaceae	Seemannia sylvatica	(Kunth) Hanst.	Alto Araguaia	1
Gesneriaceae	Sinningia aggregata	(KerGawl.) Wiehl	Itiquira, Pedra Preta	2
Gesneriaceae	Sinningia defoliata	(Malme) Chautems	Poxoréu, Rondonópolis	2
Gesneriaceae	Sinningia elatior	(Kunth) Chautems	Alto Araguaia, Alto Garças, Alto Taquari, Rondonópolis	4
Gesneriaceae	Sinningia sceptrum	(Mart.) Wiehler	Alto Araguaia	1
Gleicheniaceae	Dicranopteris flexuosa	(Schrad.) Underw.	Alto Araguaia, Campo Verde, General Carneiro, Guiratinga, Itiquira, Rondonópolis	7
Gleicheniaceae	Gleichenella pectinata	(Willd.) Underw.	Alto Araguaia, Itiquira	6
Gleicheniaceae	Sticherus gracilis	(Mart.) Copel	Itiquira	1
Heliconiaceae	Heliconia hirsuta	L. f.	Alto Araguaia	1
Heliconiaceae	Heliconia psittacorum	L.f.	Alto Araguaia	1
Hippocrateaceae	Peritassa campestris	(Cambess.) A.C.Sm.	Alto Taquari, Guiratinga	2
Hydrocharitaceae	Egeria najas	Planch.	Rondonópolis	1
Hymenophyllaceae	Didymoglossum hymenoides	(Hedw.) Desv.	Alto Taquari	1
Hymenophyllaceae	Didymoglossum punctatum	(Poir.) Desv.	Alto Araguaia, Alto Taquari	3
Hymenophyllaceae	Hymenophyllum polyanthos	(Sw.) Sw.	Itiquira	1
Hymenophyllaceae	Polyphlebium pellucens	Kunze	Alto Taquari	1
Hymenophyllaceae	Polyphlebium pilosum	Raddi	Alto Araguaia, Alto Taquari, Campo Verde, Itiquira	9
Hymenophyllaceae	Polyphlebium pinnatum	Hedw.	Alto Araguaia, Alto Taquari, Campo Verde, Itiquira, Pedra Preta, Rondonópolis	10
Hymenophyllaceae	Trichomanes accedens	C.Presl	Alto Taquari, General Carneiro	4
Hymenophyllaceae	Trichomanes cristatum	Kaulf.	Alto Araguaia	1
Hymenophyllaceae	Trichomanes pelluscens	Kunze	Alto Taquari	1
Hymenophyllaceae	Trichomanes pilosum	Raddi	Alto Taquari, Itiquira, Juscimeira	3
Hymenophyllaceae	Trichomanes pinnatum	Hedw.	Juscimeira	2
Hymenophyllaceae	Trichomanes polypodioides	L.	Itiquira	1
Hymenoplyllaceae	Didymoglossum krausii	(Hook. & Grev.) C.Presl	Alto Taquari	1
Hypericaceae	Vismia macrophylla	Kunth	Alto Araguaia, Dom Aquino	2
Icacinaceae	Emmotum nitens	(Benth.) Miers	Alto Araguaia, Alto Garças, Campo Verde, General Carneiro, Itiquira, Poxoréu	9
Iridaceae	Cipura paludosa	Aubl.	General Carneiro	1
Iridaceae	Cipura xanthomelas	Klatt	Araguainha	1
Iridaceae	Phalocallis geniculata	(Klatt) Ravenna	Itiquira	1
Iridaceae	Pseudotrimezia juncifolia	(Klatt) Lovo & A. Gil	Ponte Branca	1
Iridaceae	Sisyrinchium luzula	Klotsch ex Klatt	Campo Verde, Campo Verde, Jaciara, Primavera do Leste	5
Iridaceae	Sisyrinchium vaginatum	Spreng.	Alto Garças	2
Iridaceae	Trimezia lutea	(Klatt) Foster	Itiquira	1
Krameriaceae	Krameria tomentosa	A.St. Hil.	Araguainha, General Carneiro, Rondonópolis, Rondonópolis	6
Lacistemataceae	Lacistema aggregatum	(P.J. Bergius) Rusby	Jaciara	1
Lamiaceae	Amasonia campestris	(Aubl.) Moldenke	Alto Araguaia	1
Lamiaceae	Amasonia hirta	Benth.	Alto Araguaia, General Carneiro	2
Lamiaceae	Condea floribunda	(Briq. ex Micheli) Harley & J.F.B. Pastore	Jaciara	1
Lamiaceae	Cyanocephalus desertorum	(Pohl ex Benth.) Harley & J.F.B. Pastore	Alto Araguaia, Rondonópolis	3
Lamiaceae	Eriope crassipes	Benth.	Rondonópolis	1
Lamiaceae	Gymneia interrupta	(Pohl. ex Benth.) Harley & J.F.B. Pastore	Alto Araguaia, General Carneiro	3
Lamiaceae	Hypenia inelegans	(Epling) Harley	Alto Araguaia	1
Lamiaceae	Hypenia macrantha	(St. Hil. ex Benth.) Harley	Rondonópolis	1
Lamiaceae	Hypenia macrosiphon	(Briq.) Harley	Pedra Preta	1
Lamiaceae	Hyptidendron canum	(Pohl ex Benth.) Harley	Rondonópolis	1
Lamiaceae	Hyptidendron glutinosum	(Benth.) Harley	General Carneiro, Pedra Preta	2
Lamiaceae	Hyptis caespitosa	A.St.-Hil. ex Benth.	Alto Taquari, Primavera do Leste	2
Lamiaceae	Hyptis campestris	Harley & J.F.B. Pastore	Alto Araguaia, Alto Garças, Alto Taquari	3
Lamiaceae	Hyptis conferta var. angustata	(Briq.) A. Pool & Harley	Alto Garças, Rondonópolis	2
Lamiaceae	Hyptis crenata	Pohl ex Benth.	Alto Garças, Alto Taquari, Campo Verde, Jaciara, Pontal do Araguaia	5
Lamiaceae	Hyptis ferruginosa	Pohl ex Benth.	Alto Araguaia, Torixoréu	2
Lamiaceae	Hyptis frondosa	S. Moore	Alto Garças, Jaciara	3
Lamiaceae	Hyptis hamatidens	Epling & Játiva	Alto Araguaia	1
Lamiaceae	Hyptis hatschbachii	Harley	Alto Araguaia	2
Lamiaceae	Hyptis hirsuta	Kunth	Rondonópolis	1
Lamiaceae	Hyptis lanceolata	Poir.	Rondonópolis	1
Lamiaceae	Hyptis lantanifolia	Poit.	Alto Taquari	1
Lamiaceae	Hyptis lutescens	Pohl ex Benth.	Rondonópolis	1
Lamiaceae	Hyptis recurvata	Poit.	Alto Araguaia	1
Lamiaceae	Hyptis remota	Pohl ex Benth.	Alto Araguaia, Torixoréu	2
Lamiaceae	Hyptis sinuata	Pohl ex Benth.	Alto Araguaia	1
Lamiaceae	Hyptis velutina	Pohl ex Benth.	Alto Taquari, Jaciara, Pontal do Araguaia	3
Lamiaceae	Marsypianthes montana	Benth.	Alto Araguaia	2
Lamiaceae	Medusantha eriophylla	(Pohl ex Benth.) Harley & J.F.B.Pastore	Alto Garças	1
Lamiaceae	Medusantha eriophylla var. coriifolia	(Benth.) Harley & J.F.B. Pastore	Torixoréu	1
Lamiaceae	Salvia brevipes	Benth.	Alto Araguaia	1
Lamiaceae	Salvia graciliflora	M. Martens & Galotti	Araguainha	1
Lamiaceae	Salvia grewiifolia	S. Moore	Alto Araguaia, Alto Garças, Araguainha, Campo Verde, Ponte Branca, Primavera do Leste	9
Lamiaceae	Salvia scabrida	Pohl	Alto Araguaia, Alto Garças	2
Lauraceae	Aiouea piauhyensis	(Meisn.) Mez	Rondonópolis	1
Lauraceae	Aiouea saligna	Meisn.	Alto Araguaia	2
Lauraceae	Aiouea trinervis	Meisn.	Alto Araguaia, Guiratinga, Rondonópolis	8
Lauraceae	Cassytha filiformis	L.	Campo Verde	1
Lauraceae	Nectandra cuspidata	Nees	Alto Araguaia	1
Lauraceae	Nectandra gardneri	Meisn.	Alto Garças	1
Lauraceae	Nectandra membranacea	(Sw) Griseb.	Jaciara	1
Lauraceae	Ocotea corymbosa	(Meisn.) Mez	Alto Taquari	1
Lauraceae	Ocotea daphnifolia	(Meisn.) Mez	Alto Taquari	1
Lauraceae	Ocotea gracilis	(Meisn.) Mez	Rondonópolis	1
Lauraceae	Ocotea semicompleta	(Nees & Mart.) Mez	Rondonópolis	1
Lentibulariaceae	Genlisea filiformis	A.St.-Hil.	Alto Taquari	1
Lentibulariaceae	Genlisea repens	Benj.	Alto Taquari	1
Lentibulariaceae	Utricularia amethystina	Salzm. ex A.St.-Hil. & Girard	Jaciara	1
Lentibulariaceae	Utricularia cucullata	A.St.-Hil. & Girard	Alto Taquari, Itiquira	2
Lentibulariaceae	Utricularia gibba	L.	Juscimeira	1
Lentibulariaceae	Utricularia neottioides	A.St.-Hil. & Girard	Campo Verde, Ponte Branca	2
Lentibulariaceae	Utricularia nervosa	G. Weber ex Benj.	Alto Araguaia	1
Lentibulariaceae	Utricularia praelonga	A.St.-Hil. & Girard	Alto Araguaia	1
Lentibulariaceae	Utricularia pusilla	Vahl	Jaciara	1
Lentibulariaceae	Utricularia trichophylla	Spruce ex Oliv.	Alto Taquari	2
Linderniaceae	Lindernia crustacea	(L.) F. Muell.	Araguainha	1
Lindsaeaceae	Lindsaea divaricata	Klotzsch	Alto Garças, Itiquira	2
Lindsaeaceae	Lindsaea quadrangularis	Raddi	Alto Araguaia	1
Lindsaeaceae	Lindsaea quadrangularis susp. terminalis	K.U. Kramer	Alto Taquari	1
Loganiaceae	Antonia ovata	Pohl	Guiratinga, Rondonópolis	4
Loganiaceae	Bonyunia antoniifolia	Progel	Guiratinga	2
Loganiaceae	Strychnos brasiliensis	Mart.	Alto Araguaia	1
Loganiaceae	Strychnos peckii	B.L.Rob.	Rondonópolis	1
Loganiaceae	Strychnos pseudoquina	A.St.-Hil.	Alto Taquari, Araguainha, Campo Verde, Guiratinga, Pontal do Araguaia	12
Loganiaceae	Strychnos rubiginosa	A.DC.	Alto Garças, Torixoréu	2
Lomariopsidaceae	Nephrolepis undulata	(Afzel.) J.Sm.	Torixoréu	1
Loranthaceae	Phoradendron bathyoryctum	Eichler	Rondonópolis	1
Loranthaceae	Phoradendron crassifolium	(Pohl ex DC.) Eichler	Alto Garças, Campo Verde, Primavera do Leste	3
Loranthaceae	Psittacanthus robustus	(Mart.) Mart.	Alto Garças, Araguainha, Guiratinga	4
Loranthaceae	Struthanthus marginatus	(Desr.) G.Don	Alto Taquari	1
Lycopodiaceae	Lycopodiella alopecuroides	(L.) Cranfill	Alto Araguaia, Alto Garças, Campo Verde, General Carneiro, Itiquira	14
Lycopodiaceae	Palhinhaea camporum	(B. Øllg. & P.G. Windisch) Holub	Alto Araguaia, Alto Garças, Alto Taquari, Campo Verde, Itiquira	17
Lycopodiaceae	Palhinhaea cernua	(L.) Franco & Vasc.	Alto Araguaia, Alto Garças, Alto Garças, Alto Taquari, General Carneiro, Itiquira	15
Lycopodiaceae	Palhinhaea pendulina	(Hook.) Holub	Alto Araguaia	1
Lycopodiaceae	Pseudolycopodiella carnosa	(Silveira) Holub	Alto Araguaia, Alto Garças, Alto Taquari, Campo Verde	8
Lycopodiaceae	Pseudolycopodiella caroliniana	(L.) Holub	Alto Araguaia	1
Lycopodiaceae	Pseudolycopodiella meridionalis	(Underw. & Loyd) Holub	Alto Araguaia, Alto Garças, Alto Garças, Alto Taquari, Campo Verde, Itiquira	11
Lygodiaceae	Lygodium venustum	Sw.	Alto Garças, Itiquira, Juscimeira, Pedra Preta, Torixoréu, Torixoréu	9
Lythraceae	Cuphea antisiphilitica	Kunth	Alto Araguaia	2
Lythraceae	Cuphea ericoides	Cham. & Schltdl.	Alto Araguaia	1
Lythraceae	Cuphea inaequalifolia	Koehne	Pedra Preta, Rondonópolis	2
Lythraceae	Cuphea lutescens	Pohl ex Koehne	Alto Araguaia, Itiquira, Rondonópolis	3
Lythraceae	Cuphea melvilla	Lindl.	Juscimeira	1
Lythraceae	Cuphea micrantha	Kunth	Juscimeira	1
Lythraceae	Cuphea retrorsicapilla	Koehne	Rondonópolis	1
Lythraceae	Cuphea retrorsicapilla var. retrorsicapilla	Koehne	Alto Araguaia	1
Lythraceae	Diplusodon virgatus	Pohl	Pedra Preta	1
Lythraceae	Diplusodon virgatus var. virgatus	Pohl	Alto Araguaia, Guiratinga	2
Lythraceae	Lafoensia pacari	A.St.-Hil.	Ponte Branca, Rondonópolis	6
Lythraceae	Physocalymma scaberrimum	Pohl	Juscimeira, Ponte Branca, Rondonópolis	5
Malpighiaceae	Aenigmatanthera lasiandra	(A. Juss.) W.R.Andreson	Alto Araguaia, Araguainha, Itiquira, Ponte Branca	5
Malpighiaceae	Alicia anisopetala	(A.Juss.) W.R.Anderson	Rondonópolis	1
Malpighiaceae	Banisteriopsis acerosa	(Nied.) B. Gates	Alto Garças, Araguainha, Guiratinga, Rondonópolis	6
Malpighiaceae	Banisteriopsis andersonii	B.Gates	Pedra Preta	1
Malpighiaceae	Banisteriopsis argyrophylla	(A. Juss.) B.Gates	Alto Araguaia	1
Malpighiaceae	Banisteriopsis campestris	(A.Juss.) Little	Alto Garças, Araguainha	2
Malpighiaceae	Banisteriopsis laevifolia	(A.Juss.) B.Gates	Alto Garças, Araguainha, Jaciara	3
Malpighiaceae	Banisteriopsis malifolia	(Nees & Mart.) B.Gates	Campo Verde, Ponte Branca	2
Malpighiaceae	Banisteriopsis megaphylla	(A.Juss.) B.Gates	Itiquira, Rondonópolis	4
Malpighiaceae	Banisteriopsis muricata	(Cav.) Cuatrec.	Torixoréu	1
Malpighiaceae	Banisteriopsis prancei	B. Gates	Ponte Branca	1
Malpighiaceae	Banisteriopsis stellaris	(Griseb.) B. Gates	Alto Garças, Araguainha, General Carneiro, Pedra Preta, Rondonópolis	10
Malpighiaceae	Byrsonima affinis	W.R.Anderson	Alto Garças, Araguainha, Jaciara, Primavera do Leste	6
Malpighiaceae	Byrsonima arthropoda	A.Juss.	Alto Araguaia	1
Malpighiaceae	Byrsonima basiloba	A. Juss.	Alto Araguaia, Primavera do Leste	2
Malpighiaceae	Byrsonima cf.psilandra	Griseb.	Itiquira	1
Malpighiaceae	Byrsonima chrysophylla	Kunth	Alto Araguaia, Ponte Branca, Torixoréu	4
Malpighiaceae	Byrsonima coccolobifolia	Kunth	Alto Araguaia, Araguainha, Ponte Branca, Rondonópolis	8
Malpighiaceae	Byrsonima crassifolia	(L.) Kunth	Ponte Branca, Rondonópolis	4
Malpighiaceae	Byrsonima cydoniifolia	A.Juss.	Alto Garças, Araguainha, Itiquira, Ponte Branca, Rondonópolis	7
Malpighiaceae	Byrsonima dealbata	Griseb.	Guiratinga	2
Malpighiaceae	Byrsonima guilleminiana	A. Juss.	Alto Araguaia	1
Malpighiaceae	Byrsonima intermedia	A.Juss.	Alto Araguaia, Alto Garças, Alto Taquari, Itiquira, Jaciara, Juscimeira, Ponte Branca, Rondonópolis	24
Malpighiaceae	Byrsonima lancifolia	A. Juss.	Alto Araguaia, Jaciara	3
Malpighiaceae	Byrsonima laxiflora	Griseb	Araguainha, Campo Verde, Itiquira	4
Malpighiaceae	Byrsonima ligustrifolia	A.Juss.	Itiquira	1
Malpighiaceae	Byrsonima pachyphylla	A.Juss.	Alto Garças, Araguainha, General Carneiro, Rondonópolis	5
Malpighiaceae	Byrsonima rigida	A.Juss.	Alto Garças, Campo Verde, Itiquira, Rondonópolis, Rondonópolis	15
Malpighiaceae	Byrsonima sericea	DC.	Alto Araguaia	1
Malpighiaceae	Byrsonima subterranea	Brade & Markgr.	Alto Garças, Araguainha, Ponte Branca	4
Malpighiaceae	Byrsonima umbellata	Mart. ex A.Juss.	Araguainha, Campo Verde, General Carneiro, Itiquira, Jaciara, Ponte Branca	10
Malpighiaceae	Byrsonima verbascifolia	(L.) DC.	Alto Garças, General Carneiro, Itiquira, Ponte Branca, Poxoréu	9
Malpighiaceae	Camarea affinis	A.St. Hil.	Alto Araguaia, Alto Garças, Araguainha, Campo Verde, Itiquira	6
Malpighiaceae	Camarea hirsuta	A. St.-Hil.	Alto Araguaia	1
Malpighiaceae	Diplopterys amplectens	(B. Gates) W.R.Anderson & C.C. Davis	Alto Araguaia, Itiquira	3
Malpighiaceae	Diplopterys hypericifolia	(A.Juss.) W.R.Anderson & C.C.Davis	Alto Garças	1
Malpighiaceae	Diplopterys lutea	(Griseb.) W.R.Anderson & C.C.Davis	Araguainha	1
Malpighiaceae	Diplopterys pubipetala	(A.Juss.) W.R. Anderson & C.C.Davis	Alto Araguaia, Araguainha, Itiquira, Rondonópolis, Torixoréu	10
Malpighiaceae	Galphimia australis	Chodat	Araguainha, Rondonópolis	2
Malpighiaceae	Galphimia brasiliensis	(L.) A. Juss.	Rondonópolis	1
Malpighiaceae	Galphimia platyphylla	Chodat	araguainha	1
Malpighiaceae	Heteropteris pteropetala	A. Juss.	Alto Taquari	1
Malpighiaceae	Heteropterys byrsonimifolia	A. Juss.	Itiquira, Ponte Branca, Rondonópolis	4
Malpighiaceae	Heteropterys campestris	A.Juss.	Alto Garças, Araguainha, Rondonópolis	3
Malpighiaceae	Heteropterys confertiflora	A. Juss.	Rondonópolis	1
Malpighiaceae	Heteropterys coriacea	A.Juss.	Alto Araguaia, Alto Taquari	3
Malpighiaceae	Heteropterys eglandulosa	A.Juss.	Alto Garças	1
Malpighiaceae	Heteropterys orinocensis	(Kunth) A. Juss.	Alto Araguaia	1
Malpighiaceae	Heteropterys procoriacea	Nied.	Alto Araguaia	1
Malpighiaceae	Heteropterys pteropetala	A. Juss.	Pedra Preta, Rondonópolis	2
Malpighiaceae	Heteropterys rhopalifolia	A. Juss.	Araguainha, Campo Verde, Ponte Branca	3
Malpighiaceae	Heteropterys tomentosa	A.Juss.	Campo Verde, General Carneiro	2
Malpighiaceae	Hiraea cuiabensis	Griseb.	Alto Garças, Araguainha	4
Malpighiaceae	Janusia mediterranea	(Vell.) W.R.Anderson	Alto Araguaia, Rondonópolis	2
Malpighiaceae	Mascagnia cordifolia	(A. Juss.) Griseb.	Alto Araguaia, Alto Garças, Rondonópolis	4
Malpighiaceae	Peixotoa cordistipula	A. Juss.	Alto Araguaia, Rondonópolis	3
Malpighiaceae	Peixotoa reticulata	Griseb.	Araguainha, General Carneiro, Jaciara	4
Malpighiaceae	Pterandra hatschbachii	W.R. Anderson	Alto Araguaia, Araguainha, Guiratinga	7
Malpighiaceae	Tetrapterys ambigua	(A.Juss.) Nied.	Alto Araguaia, Araguainha, Primavera do Leste	4
Malpighiaceae	Tetrapterys jussieuana	Nied.	Alto Araguaia	1
Malpighiaceae	Tetrapterys mucronata	Cav.	Rondonópolis	1
Malpighiaceae	Tetrapterys ramiflora	A.Juss.	Araguainha, Itiquira	2
Malvaceae	Abutilon ramiflorum	A.St.-Hil.	Araguainha	1
Malvaceae	Apeiba tibourbou	Aubl.	Dom Aquino, Torixoréu	2
Malvaceae	Ayenia angustifolia	A.St.-Hil. & Naudin	Rondonópolis	1
Malvaceae	Byttneria melastomaefolia	A.St.-Hil.	Alto Araguaia, Alto Garças, Itiquira, Rondonópolis	7
Malvaceae	Byttneria palustris	Cristóbal	Rondonópolis	1
Malvaceae	Cienfuegosia affinis	(Kunth) Hochr.	Ponte Branca	1
Malvaceae	Eriotheca gracilipes	(K. Schum.) A. Robyns	Alto Taquari, Campo Verde, General Carneiro, Ponte Branca, Poxoréu, Rondonópolis	13
Malvaceae	Eriotheca pubescens	(Mart. & Zucc.) Schott & Endl.	Alto Araguaia, Rondonópolis	2
Malvaceae	Gossypium barbadense	L.	Rondonópolis	1
Malvaceae	Guazuma ulmifolia	L.	Ponte Branca	3
Malvaceae	Helicteres brevispira	A.St.-Hil.	Alto Garças, Torixoréu	2
Malvaceae	Helicteres corylifolia	Nees & Mart.	Jaciara, Rondonópolis	2
Malvaceae	Helicteres guazumifolia	Kunth	Rondonópolis	1
Malvaceae	Helicteres lhotzkiana	(Schott & Endl.) K. Schum.	Alto Araguaia	1
Malvaceae	Helicteres sacarolha	A.St.-Hil, Juss. & Cambess.	Ponte Branca, Rondonópolis, , Alto Garças	5
Malvaceae	Herissantia nemoralis	(A.St.-Hil.) Brizicky	Rondonópolis	1
Malvaceae	Hibiscus saddii	Krapov. & Fryxell	Rondonópolis	1
Malvaceae	Hibiscus windischii	Krapov. & Fryxell	Ponte Branca	1
Malvaceae	Luehea candicans	Mart. & Zucc.	Alto Araguaia	1
Malvaceae	Luehea divaricata	Mart. & Zucc.	Alto Araguaia, Alto do Araguaia, Alto Taquari, Ponte Branca	4
Malvaceae	Luehea grandiflora	Mart. & Zucc.	Araguainha, Itiquira, Rondonópolis	3
Malvaceae	Luehea speciosa	Willd.	Rondonópolis	1
Malvaceae	Melochia pilosa	(Mill.) Fawc. & Rendle	Pedra Preta	1
Malvaceae	Melochia pyramidata	L.	Alto Taquari	1
Malvaceae	Melochia simplex	A.St.-Hil.	Alto Araguaia	1
Malvaceae	Melochia tomentosa	L.	Araguainha	1
Malvaceae	Melochia villosa villosa	(Mill.) Fawc. & Rendle	Jaciara	1
Malvaceae	Pachira aquatica	Aubl.	Primavera do Leste, Torixoréu	2
Malvaceae	Pavonia aschersonioides	Fryxell	Alto Araguaia	1
Malvaceae	Pavonia garckeana	Gürke	Rondonópolis	1
Malvaceae	Pavonia hexaphylla	(S. Moore) Krapov.	Itiquira, Rondonópolis	2
Malvaceae	Pavonia krapovickasii	Fryxell	Alto Garças, Rondonópolis	2
Malvaceae	Pavonia malacophylla	(Link & Otto) Garcke	Alto Garças	1
Malvaceae	Pavonia rosa-campestris	A.St.-Hil.	Alto Araguaia, Guiratinga	5
Malvaceae	Pavonia sidifolia	Kunth	Alto Taquari	1
Malvaceae	Peltaea chiquitana	Krapov. & Cristóbal	Jaciara	1
Malvaceae	Peltaea edouardii	(Hochr.) Krapov. & Cristóbal	Pedra Preta	1
Malvaceae	Peltaea lasiantha	Krapov. & Cristóbal	Rondonópolis	1
Malvaceae	Peltaea speciosa	(Kunth) Standl.	Alto Araguaia, Jaciara, Rondonópolis	3
Malvaceae	Pseudobombax longiflorum	(Mart.) A. Robyns	Ponte Branca, Rondonópolis	3
Malvaceae	Pseudobombax marginatum	(A.St.-Hil., Juss. & Cambess.) A.Robyns	Alto Araguaia, Poxoréu, Rondonópolis	3
Malvaceae	Pseudobombax tomentosum	(Mart.) A. Robyns	Ponte Branca	1
Malvaceae	Sida linifolia	Cav.	Alto Araguaia	1
Malvaceae	Sida spinosa	L.	Rondonópolis	4
Malvaceae	Sida viarum	A.St.-Hil.	Rondonópolis	2
Malvaceae	Sterculia striata	A.St.-Hil. & Naudin	Rondonópolis	1
Malvaceae	Triumfetta sampaioi	Mont.	Araguainha	1
Malvaceae	Urena lobata	L.	Rondonópolis	3
Malvaceae	Waltheria brachypetala	Turcz.	Itiquira, Juscimeira	2
Malvaceae	Waltheria communis	A. St.-Hil.	Alto Araguaia, Rondonópolis	2
Malvaceae	Waltheria indica	L.	Alto Garças, Rondonópolis	5
Malvaceae	Waltheria matogrossensis	J.Saunders	Pedra Preta	1
Malvaceae	Waltheria viscosissima	A.St.-Hil.	Pedra Preta	1
Marantaceae	Goeppertia barbata	(Petersen) Borchs. & S.Suárez	Ponte Branca, Torixoréu	2
Marantaceae	Goeppertia flavescens	(Lindl). Borchs. & S.Suárez	Alto Araguaia	1
Marantaceae	Goeppertia mansonis	(Körn.) Borchs. & S.Suárez	Alto Garças, Rondonópolis, Torixoréu	3
Marantaceae	Goeppertia sellowii	(Körn.) Borchs. & S.Suárez	Primavera do Leste	1
Marantaceae	Maranta coriacea	S. Vieira & V.C.Souza	Dom Aquino	1
Marantaceae	Maranta phrynioides	Körn.	Dom Aquino	1
Marantaceae	Maranta pohliana	Körn.	Poxoréu	1
Marantaceae	Maranta polystachya	(K. Schum.) J.M.A. Braga	Torixoréu	1
Marantaceae	Monotagma plurispicatum	(Körn.) K. Schum.	Alto Araguaia	1
Marantaceae	Myrosma cannifolia	L. f.	Torixoréu	2
Marcgraviaceae	Norantea goyazensis	Cambess.	Jaciara	1
Marcgraviaceae	Norantea guianensis	Aubl.	Itiquira, Ribeirãozinho, Rondonópolis	4
Mayacaceae	Mayaca sellowiana	Kunth	Alto Araguaia, Alto Taquari	3
Melastomataceae	Acisanthera alsinaefolia	(Mart. & Schrank ex D.C.)Triana	Alto Araguaia	3
Melastomataceae	Noterophila limnobios	(DC.) Mart.	General Carneiro	1
Melastomataceae	Acisanthera quadrata	Juss.	Alto Araguaia	1
Melastomataceae	Acisanthera uniflora	(Vahl) Gleason	Alto Araguaia	1
Melastomataceae	Acisanthera variabilis	(Naud.) Triana	Alto Taquari	1
Melastomataceae	Bellucia grossularioides	(L.) Triana	Alto Araguaia, Primavera do Leste	2
Melastomataceae	Cambessedesia membranacea	Gardner	Rondonópolis	1
Melastomataceae	Chaetostoma riedelianum	Cogn.	Guiratinga, Poxoréu	2
Melastomataceae	Chaetostoma selagineum	(Naudin) C.Koschnitzke & A.B.Martins	Jaciara	1
Melastomataceae	Desmocelis villosa	(Aubl.) Naudin	Jaciara	1
Melastomataceae	Desmoscelis villosa	(Aubl.) Naudin	Alto Araguaia, Jaciara	2
Melastomataceae	Graffenrieda weddellii	Naudin	Alto Araguaia, Rondonópolis	4
Melastomataceae	Henriettea ovata	(Cogn.) Penneys, F.A. Michelangeli, Judd et Almeda	Rondonópolis	1
Melastomataceae	Macairea adenostemon	DC.	Jaciara	1
Melastomataceae	Macairea radula	(Bonpl.) DC.	Alto Araguaia, Araguainha, General Carneiro, Rondonópolis	6
MELASTOMATACEAE	Meriania urceolata	Triana	Rondonópolis	1
Melastomataceae	Miconia albicans	(Sw.) Triana	Alto Araguaia, Itiquira, Jaciara, Pedra Preta	16
Melastomataceae	Miconia chamissois	Naudim	Alto Araguaia, Alto Garças, Guiratinga, Jaciara, Pontal do Araguaia	6
Melastomataceae	Miconia cuspidata	(Mart.) Naudin	Jaciara	1
Melastomataceae	Miconia elegans	Cogn.	Alto Araguaia	1
Melastomataceae	Miconia fallax	DC.	Alto Araguaia, Alto Taquari, Campo Verde	5
Melastomataceae	Miconia ferruginata	DC.	Alto Garças, Araguainha, Juscimeira, Primavera do Leste	4
Melastomataceae	Miconia ibaguensis	(Bonpl.) Triana	Itiquira, Jaciara	2
Melastomataceae	Miconia ligustroides	(DC.) Naudin	Alto Araguaia, Jaciara, Primavera do Leste	4
Melastomataceae	Miconia macrothyrsa	Benth.	Pontal do Araguaia	1
Melastomataceae	Miconia matthaei	Naudin	Jaciara	1
Melastomataceae	Miconia mattogrossensis	Hoehne	Alto Araguaia	1
Melastomataceae	Miconia minutiflora	(Bonpl.) DC.	Rondonópolis	1
Melastomataceae	Miconia prasina	(SW.) DC.	Itiquira	1
Melastomataceae	Miconia rubiginosa	(Bonpl.) DC.	Primavera do Leste, Torixoréu	2
Melastomataceae	Miconia splendens	(Sw.) Griseb.	Rondonópolis	1
Melastomataceae	Miconia stenostachya	DC.	Alto Araguaia, Alto Taquari, Jaciara, Rondonópolis	5
Melastomataceae	Miconia vilhenensis	Wurdack	Primavera do Leste	1
Melastomataceae	Miconia weddellii	Naudin	Ribeirãozinho	1
Melastomataceae	Microlicia acuminata	Naudin	Alto Araguaia	1
Melastomataceae	Microlicia euphorbioides	Mart.	Alto Araguaia, Alto Taquari	3
Melastomataceae	Microlicia helvola	(Spreng.) Triana	Alto Araguaia	1
Melastomataceae	Microlicia insignis	Schltdl.	Campo Verde, General Carneiro	2
Melastomataceae	Microlicia setosa	(Spreng.) DC.	Araguainha	1
Melastomataceae	Mouriri elliptica	Mart.	Alto Araguaia, Alto Garças, Campo Verde, Ponte Branca, Poxoréu, Rondonópolis	11
Melastomataceae	Mouriri pusa	Gardner	Alto Garças, Guiratinga, Ribeirãozinho, Rondonópolis	6
Melastomataceae	Noterophila genliseoides	(Hoehne) Kriebel & M.J.R.Rocha	Rondonópolis	1
Melastomataceae	Pleroma granulosum	(Desr.) D.Don	Jaciara	1
Melastomataceae	Pleroma martiale	(Cham.) Triana	Alto Taquari	1
Melastomataceae	Pleroma stenocarpum	(Schrank et Mart. ex DC.) Triana	Primavera do Leste	2
Melastomataceae	Pterolepis buraeavii	Cogn.	Rondonópolis	1
Melastomataceae	Rhynchanthera hispida	Naudin	Poxoréu	1
Melastomataceae	Rhynchanthera novemnervia	DC.	Rondonópolis	1
Melastomataceae	Siphanthera subtilis	Pohl ex DC.	Alto Araguaia, Primavera do Leste	2
Melastomataceae	Tibouchina papyrus	(Pohl) Toledo	Araguainha	1
Melastomataceae	Tibouchina verticillaris	Cogn.	Dom Aquino	1
Melastomataceae	Tococa formicaria	Mart.	Alto Taquari, Campo Verde	2
Melastomataceae	Tococa guianensis	Aubl.	Alto Araguaia, Alto Taquari, Campo Verde, Jaciara, Juscimeira, Poxoréu	8
Melastomataceae	Trembleya phlogiformis	Mart. & Schrank ex DC.	Guiratinga	1
Meliaceae	Guarea kunthiana	A.Juss.	Alto Araguaia	1
Meliaceae	Guarea macrophylla subp. tuberculata	(Vell.) T.D.Penn.	Rondonópolis	1
Meliaceae	Trichilia catigua	A.Juss.	Alto Araguaia	2
Meliaceae	Trichilia pallida	Sw.	Alto Araguaia, Rondonópolis	2
Menispermaceae	Abuta grandifolia	(Mart.) Sandwith	Primavera do Leste	1
Menispermaceae	Cissampelos ovalifolia	DC.	Alto Araguaia, Itiquira, Poxoréu	3
Menispermaceae	Cissampelos pareira	L.	Torixoréu	1
Moraceae	Brosimum gaudichaudii	Trécul	Alto Araguaia, Alto Garças, Itiquira, Pontal do Araguaia, Poxoréu, Rondonópolis	9
Moraceae	Brosimum guianense	(Aubl.) Huber	Itiquira	2
Moraceae	Brosimum lactescens	(S.Moore) C.C.Berg	Alto Garças, Poxoréu	2
Moraceae	Cecropia saxatilis	Snethl.	Rondonópolis	1
Moraceae	Dorstenia brasiliensis	Lam.	Poxoréu	2
Moraceae	Dorstenia cayapia	Vell.	Alto Araguaia, Poxoréu	3
Moraceae	Dorstenia tubicina	Ruiz & Pav.	Alto Araguaia	1
Moraceae	Dorstenia vitifolia	Gardner	Torixoréu	1
Moraceae	Ficus adhatodifolia	Schott ex Spreng.	Poxoréu	1
Moraceae	Ficus guaranitica	Chodat	Alto Araguaia	1
Moraceae	Ficus insipida	Willd.	Alto Garças	1
Moraceae	Ficus maxima	Mill.	Alto Araguaia	2
Moraceae	Ficus obtusifolia	Kunth	Jaciara	1
Moraceae	Ficus pertusa	L.f.	Rondonópolis	2
Moraceae	Maclura tinctoria	(L.) D.Don ex Steud.	Dom Aquino	1
Moraceae	Morus nigra	L.	Torixoréu	1
Moringaceae	Morinda citrifolia	L.	Poxoréu	1
Moringaceae	Moringa oleifera	Lam.	Rondonópolis	1
Myristicaceae	Iryanthera ulei	Warb.	Jaciara	1
Myristicaceae	Marlierea suaveolens	Cambess.	Alto Taquari	1
Myristicaceae	Virola sebifera	Aubl.	Alto Taquari, Juscimeira, Rondonópolis, Torixoréu	5
Myrtaceae	Blepharocalyx salicifolius	(Kunth) O. Berg	Alto Taquari	1
Myrtaceae	Campomanesia adamantium	(Cambess.) O. Berg	Alto Araguaia, Itiquira, Rondonópolis	3
Myrtaceae	Campomanesia eugenioides	(Cambess.) D. Legrand ex Landrum	Campo Verde	1
Myrtaceae	Campomanesia pubescens	(Mart. ex DC.) O.Berg	Alto Araguaia, Alto Garças, Campo Verde, General Carneiro, Guiratinga, Rondonópolis	10
Myrtaceae	Eugenia angustissima	O. Berg	General Carneiro, Itiquira, Rondonópolis	3
Myrtaceae	Eugenia aurata	O. Berg	Alto Araguaia, Alto Garças, Campo Verde, Itiquira, Ponte Branca	16
Myrtaceae	Eugenia bimarginata	DC.	Campo Verde, Dom Aquino, General Carneiro	3
Myrtaceae	Eugenia cf. reitziana	D.Legrand	Rondonópolis	1
Myrtaceae	Eugenia chiquitensis	O.Berg	Torixoréu	1
Myrtaceae	Eugenia cristaensis	O.Berg	Alto Araguaia	1
Myrtaceae	Eugenia eschholtziana	Mart. ex DC.	Itiquira	1
Myrtaceae	Eugenia florida	DC.	Campo Verde, Poxoréu	2
Myrtaceae	Eugenia gemmiflora	O. Berg	Ponte Branca	2
Myrtaceae	Eugenia gracillima	Kiaersk.	Itiquira	1
Myrtaceae	Eugenia herbacea	O.Berg	Itiquira	1
Myrtaceae	Eugenia hypoleuca	Thwaites ex Kosterm	Campo Verde	1
Myrtaceae	Eugenia involucrata	DC.	Alto Araguaia	1
Myrtaceae	Eugenia langsdorffii	O. Berg	Itiquira	1
Myrtaceae	Eugenia matogrossensis	Sobral	Rondonópolis	1
Myrtaceae	Eugenia paranahybensis	O. Berg	Alto Araguaia	1
Myrtaceae	Eugenia punicifolia	(Kunth) DC.	Alto Araguaia, Pontal do Araguaia, Rondonópolis	3
Myrtaceae	Eugenia reitziana	D. Legrand	Rondonópolis	1
Myrtaceae	Eugenia rubrocincta	DC.	Alto Araguaia	1
Myrtaceae	Eugenia sellowiana	DC.	Alto Araguaia	5
Myrtaceae	Eugenia sprengelii	DC.	General Carneiro	1
Myrtaceae	Eugenia stictopetala	Mart. Ex DC.	Itiquira, Rondonópolis	3
Myrtaceae	Eugenia ternatifolia	Cambess.	General Carneiro	1
Myrtaceae	Mycia splendens	(Sw.) DC.	Itiquira	1
Myrtaceae	Myrceugenia euosma	(O.Berg) D. Legrand	General Carneiro	1
Myrtaceae	Myrceugenia miersiana	(Gardner) D.Legrand & Kausel	General Carneiro	1
Myrtaceae	Myrcia aff. gameana	Glaz.	Itiquira	1
Myrtaceae	Myrcia albotomentosa	DC.	Campo Verde, Rondonópolis	4
Myrtaceae	Myrcia bella	Cambess.	Alto Araguaia, Alto Taquari, Rondonópolis	5
Myrtaceae	Myrcia camapuanensis	N.Silveira	Alto Araguaia, Alto Garças, Ponte Branca, Torixoréu	5
Myrtaceae	Myrcia gamaeana	Glaz.	Itiquira	1
Myrtaceae	Myrcia guianensis	(Aubl.) DC.	Alto Araguaia, Alto Garças, Alto Taquari, Araguainha, Campo Verde, Itiquira	20
Myrtaceae	Myrcia hartwegiana	(O. Berg) Kiaersk.	Alto Taquari	1
Myrtaceae	Myrcia hebepetala	DC.	Torixoréu	1
Myrtaceae	Myrcia hypoleuca	Spring ex Mart.	Campo Verde	1
Myrtaceae	Myrcia laruotteana	Cambess.	Alto Taquari, Campo Verde	5
Myrtaceae	Myrcia lasiantha	DC.	Ponte Branca	1
Myrtaceae	Myrcia linearifolia	Cambess.	Alto Araguaia	1
Myrtaceae	Myrcia marginata	O.Berg	Alto Araguaia, Primavera do Leste	2
Myrtaceae	Myrcia multiflora	(Lam.) DC.	Alto Araguaia, Alto Taquari, Campo Verde, General Carneiro, Ponte Branca	7
Myrtaceae	Myrcia paivae	O.Berg	Poxoréu	1
Myrtaceae	Myrcia pinidoflia	Cambess.	Itiquira	1
Myrtaceae	Myrcia rufipes	DC.	Alto Araguaia, Alto Garças, Rondonópolis	3
Myrtaceae	Myrcia splendens	(Sw.) DC.	Alto Araguaia, Alto Taquari, Campo Verde, Itiquira, Rondonópolis	11
Myrtaceae	Myrcia tomentosa	(Aubl.) DC.	Alto Araguaia, Ponte Branca	4
Myrtaceae	Myrcia uberavensis	O. Berg	Alto Araguaia	1
Myrtaceae	Myrcia variabilis	DC.	Araguainha, Campo Verde, General Carneiro, Guiratinga, Pontal do Araguaia, Ponte Branca	8
Myrtaceae	Myrcia vestita	DC.	Alto Araguaia, Alto Garças, Itiquira	4
Myrtaceae	Myrciaria cuspidata	O.Berg	Rondonópolis	1
Myrtaceae	Psidium australe	Cambess.	Poxoréu, Rondonópolis	2
Myrtaceae	Psidium bergianum	(Nied.) Burret	Alto Araguaia	1
Myrtaceae	Psidium grandifolium	Mart. ex DC.	Itiquira	1
Myrtaceae	Psidium laruotteanum	Cambess.	Ponte Branca	3
Myrtaceae	Psidium pohlianum	O. Berg	Alto Araguaia	1
Myrtaceae	Psidium ramboanus	Mattos	General Carneiro	1
Myrtaceae	Siphoneugena occidentalis	D. Legrand	Rondonópolis	1
Nyctaginaceae	Boerhavia diffusa	L.	Pontal do Araguaia, Poxoréu	2
Nyctaginaceae	Guapira noxia	(Netto) Lundell	Campo Verde, Ponte Branca	4
Nyctaginaceae	Guapira opposita	(Vell.) Reitz	Alto Garças	1
Nyctaginaceae	Guapira psammophila	Angely	Rondonópolis	1
Nyctaginaceae	Neea theifera	Oerst.	Itiquira	1
Ochnaceae	Cespedesia spathulata	(Ruiz & Pav.) G.Planch	Alto Araguaia, Jaciara, Rondonópolis, Rondonópolis	4
Ochnaceae	Ouratea acuminata	(A.DC.) Engl.	Ponte Branca	1
Ochnaceae	Ouratea castaneifolia	(DC.) Engl.	Rondonópolis	1
Ochnaceae	Ouratea confertiflora	(Pohl) Engl.	Alto Araguaia	1
Ochnaceae	Ouratea crassifolia	(Pohl) Engl.	General Carneiro, Primavera do Leste	2
Ochnaceae	Ouratea hexasperma	(A. St.-Hil.) Baill.	Campo Verde, Pedra Preta, Rondonópolis	7
Ochnaceae	Ouratea lanceolata	(Pohl) Engl.	Primavera do Leste	1
Ochnaceae	Ouratea lancifolia	R.G. Chacon & K.Yamam.	Alto Garças	1
Ochnaceae	Ouratea nitida	(Sw.) Engl.	Torixoréu	1
Ochnaceae	Ouratea spectabilis	(Mart.) Engl.	Alto Araguaia, Ponte Branca	2
Ochnaceae	Sauvagesia deflexifolia	Gardner	Jaciara	1
Ochnaceae	Sauvagesia erecta	L.	Alto Araguaia	2
Ochnaceae	Sauvagesia linearifolia	A.St.-Hil.	General Carneiro	1
Ochnaceae	Sauvagesia racemosa	A.St.-Hil.	Alto Araguaia, Alto Taquari, General Carneiro, Itiquira, Rondonópolis	7
Ochnaceae	Sauvagesia tenella	Lam.	Alto Araguaia	1
Olacaceae	Heisteria ovata	Benth.	Jaciara	1
Olacaceae	Heisteria silvianii	Schwacke	Alto Taquari	1
Olacaceae	Ximenia americana	L.	Rondonópolis	1
Oleaceae	Chionanthus trichotomus	(Vell.) P.S.Green	Alto Araguaia	1
Onagraceae	Ludwigia cf.lagunae	(Morong) H.Hara	Rondonópolis	1
Onagraceae	Ludwigia decurrens	Walter	Alto Taquari	1
Onagraceae	Ludwigia elegans	(Cambess.) H.Hara	Jaciara, Rondonópolis	2
Onagraceae	Ludwigia leptocarpa	(Nutt.) H.Hara	Alto Taquari	1
Onagraceae	Ludwigia nervosa	(Poir.) H.Hara	Alto Garças, Alto Taquari, Jaciara, Juscimeira, Rondonópolis	9
Onagraceae	Ludwigia octovalvis	(Jacq.) P.H.Raven	Rondonópolis	1
Onagraceae	Ludwigia suffruticosa	Walter	Campo Verde	1
Orchidaceae	Acianthera miqueliana	(H.Focke) Pridge & M.W. Chase	Primavera do Leste	1
Orchidaceae	Brassavola ceboletta	Reichb. f.	Alto Araguaia	1
Orchidaceae	Camaridium ochroleucum	Lindl.	Pedra Preta	1
Orchidaceae	Campylocentrum cf. mattogrossense	Hoehne	Jaciara	1
Orchidaceae	Catasetum fuchsii	Dodson & R.Vásquez	Pontal do Araguaia	1
Orchidaceae	Catasetum gladiatorium	K.G.Lacerda	Alto Garças, Rondonópolis	2
Orchidaceae	Catasetum osculatum	K. Lacerda & V.P. Castro	Campo Verde, Jaciara, Poxoréu	12
Orchidaceae	Catasetum rooseveltianum	Hoehne	Jaciara	4
Orchidaceae	Cleistes paranaensis	(Barb. Rodr.) Schltr.	Alto Araguaia	1
Orchidaceae	Cleistes rosea	Lindl.	Jaciara	1
Orchidaceae	Cranichis scripta	Kraenzl.	Alto Araguaia	1
Orchidaceae	Cyrtopodium blanchetii	Rchb.f.	Primavera do Leste	1
Orchidaceae	Cyrtopodium braemii	L.C.Menezes	Campo Verde	1
Orchidaceae	Cyrtopodium brandonianum subsp. brandonianum	Barb. Rodr.	Alto Araguaia	1
Orchidaceae	Cyrtopodium caiapoense	L.C.Menezes	General Carneiro	1
Orchidaceae	Cyrtopodium paludicolum	Hoehne	Itiquira	6
Orchidaceae	Cyrtopodium virescens	Rchb.f. & Warm.	Campo Verde, Itiquira	2
Orchidaceae	Epidendrum campestre	Lindl.	Araguainha, Campo Verde	2
Orchidaceae	Epidendrum dendrobioides	Thunb.	Araguainha	1
Orchidaceae	Epidendrum densiflorum	Hook.	Araguainha	1
Orchidaceae	Epidendrum nocturnum	Jacq.	Itiquira	1
Orchidaceae	Epidendrum paniculatum	Ruiz & Pav.	Alto Araguaia	1
Orchidaceae	Epidendrum rigidum	Jacq.	Alto Araguaia	1
Orchidaceae	Epistephium laxiflorum	Barb. Rodr.	Alto Araguaia	1
Orchidaceae	Epistephium parviflorum	Lindl.	Alto Araguaia	1
Orchidaceae	Epistephium sclerophyllum	Lindl.	Alto Araguaia, Guiratinga, Ponte Branca	4
Orchidaceae	Eulophia alta	(L.) Fawc. & Rendle	Alto Araguaia, Rondonópolis	2
Orchidaceae	Galeandra beyrichii	Rchb.f.	Alto Araguaia	1
Orchidaceae	Galeandra blanchetii	E.S.Rand	Campo Verde, Jaciara	4
Orchidaceae	Habenaria achalensis	Kraenzl.	Alto Araguaia	1
Orchidaceae	Habenaria glazioviana	Kraenzl.	Alto Araguaia, Poxoréu	3
Orchidaceae	Habenaria hatschbachii	Pabst	Pedra Preta	1
Orchidaceae	Habenaria obtusa	Lindl.	Alto Araguaia	2
Orchidaceae	Habenaria paranaensis	Barb. Rodr.	Itiquira	1
Orchidaceae	Habenaria secundiflora	Barb.Rodr.	Alto Araguaia	2
Orchidaceae	Habenaria trifida	Kunth.	Rondonópolis	1
Orchidaceae	Notylia hemitricha	Barb. Rodr.	Alto Araguaia	1
Orchidaceae	Prosthechea pachysepala	(Klotzsch) Chiron & V.P.Castro	Alto Araguaia	1
Orchidaceae	Sacoila pedicellata	(Cogn.) Garay	General Carneiro	1
Orchidaceae	Sobralia liliastrum	Salzm. Ex Lindl.	Alto Araguaia	1
Orchidaceae	Trichocentrum cepula f. purum	(L.C. Menezes) Meneguzzo	Alto Araguaia	1
Orchidaceae	Trichocentrum sprucei	(Lindl.) M.W.Chase & N.H.Williams	General Carneiro	1
Orchidaceae	Trigonidium tenue	Lodd.	Alto Araguaia	1
Orchidaceae	Veyretia aphylla	(Ridl.) Szlach.	Rondonópolis	1
Orchidaceae	Xylobium foveatum	(Lindl.) Nichols	Alto Araguaia, Poxoréu	2
Orobanchaceae	Buchnera juncea	Cham. & Schltdl.	Campo Verde, Itiquira	2
Orobanchaceae	Buchnera palustris	(Aubl.) Spreng.	Alto Araguaia	1
Orobanchaceae	Esterhazya macrodonta	(Cham.) Benth.	Alto Taquari	1
Oxalidaceae	Oxalis cytisoides	Mart. & Zucc.	Alto Araguaia	1
Oxalidaceae	Oxalis densifolia	Mart. & Zucc. ex Zucc.	Alto Araguaia	1
Oxalidaceae	Oxalis grisea	A.St.-Hil. & Naudin	Jaciara	1
Oxalidaceae	Oxalis nigrescens	A.St. Hil.	Alto Araguaia	1
Oxalidaceae	Oxalis physocalyx	Zucc. ex Progel	Ponte Branca, Torixoréu	3
Oxalidaceae	Oxalis suborbiculata	Lourteig	Alto Araguaia, Rondonópolis	2
Passifloraceae	Mitostemma brevifilis	Gontsch.	Alto Garças, Araguainha, General Carneiro, Itiquira	6
Passifloraceae	Passiflora amethystina	J.C. Mikan	Alto Araguaia, Campo Verde	2
Passifloraceae	Passiflora haematostigma	Mart. ex Mast.	Alto Araguaia, Alto Garças, Araguainha	3
Passifloraceae	Passiflora mansoi	(Mart.) Mast	Alto Araguaia, Alto Garças, Dom Aquino, General Carneiro, Itiquira, Jaciara	14
Passifloraceae	Passiflora pohlii	Mast.	Alto Araguaia, Pedra Preta, Rondonópolis	4
Passifloraceae	Passiflora tricuspis	Mast.	Alto Araguaia	2
Passifloraceae	Passiflora truncata	Regel	Rondonópolis	1
Phyllanthaceae	Hyeronima alchorneoides	Allemão	Alto Garças, Campo Verde	3
Phyllanthaceae	Phyllanthus lindbergii	Müll. Arg.	Araguainha	1
Phyllanthaceae	Phyllanthus orbiculatus	Rich.	General Carneiro	1
Phyllanthaceae	Richeria grandis	Vahl	Alto Araguaia	1
Piperaceae	Peperomia circinnata	Link	Alto Araguaia	2
Piperaceae	Peperomia pereskiaefolia	(Jacq.) Kunth	Alto Araguaia	1
Piperaceae	Peperomia radicosa	Yunck.	Alto Araguaia	1
Piperaceae	Piper aduncum	L.	Alto Araguaia, Guiratinga	3
Piperaceae	Piper arboreum	Aubl.	Alto Araguaia, General Carneiro	3
Piperaceae	Piper arboreum hirtellum	Yunck.	Alto Garças	1
Piperaceae	Piper cachimboense	Yunck.	Pedra Preta	1
Piperaceae	Piper hispidinervum	C. DC.	Campo Verde, Poxoréu	2
Piperaceae	Piper hostmannianum	(Miq.) C.DC.	Campo Verde	1
Piperaceae	Piper macrorhynchon	(Miq.) C.DC.	Rondonópolis	1
Piperaceae	Piper mikanianum	(Kunth) Steud.	Alto Araguaia	2
Piperaceae	Piper peltatum	L.	Dom Aquino	1
Piperaceae	Piper regnellii	(Miq.) C. DC.	Alto Araguaia	1
Piperaceae	Piper regnellii pallescens	(C.DC.) Yunck.	Alto Araguaia	1
Piperaceae	Piper tuberculatum	Jacq.	Dom Aquino, Guiratinga, Juscimeira, Poxoréu	5
Plantaginaceae	Bacopa salzmannii	(Benth.) Wettst. ex Edwall	Alto Araguaia	1
Plantaginaceae	Mecardonia procumbens	(Mill.) Small	Rondonópolis	1
Plantaginaceae	Plantago major	L.	Poxoréu	1
Plantaginaceae	Stemodia durantifolia	(L.) Sw.	Rondonópolis	1
Poaceae	Actinocladum verticillatum	(Nees) McClure ex Soderst	Pedra Preta, Rondonópolis	3
Poaceae	Agrostis perennans	(Walter) Tuck.	General Carneiro	1
Poaceae	Andropogon crispifolius	Guala & Filg.	Rondonópolis	2
Poaceae	Andropogon gayanus	Kunth	Alto Taquari, Rondonópolis	2
Poaceae	Andropogon lateralis	Nees	Alto Taquari	1
Poaceae	Andropogon lateralis cryptopus	(Trin. ex Hack.) A.Zanin	Alto Araguaia	1
Poaceae	Andropogon lateralis subsp. cryptopus	Nees	Jaciara	1
Poaceae	Andropogon leocostachyus	Kunth	Jaciara	1
Poaceae	Andropogon luxurians	Ekman	Rondonópolis	1
Poaceae	Andropogon macrothrix	Trin.	Alto Taquari, Itiquira, Jaciara	4
Poaceae	Andropogon selloanus	(Hack.) Hack.	Alto Araguaia, Alto Taquari	4
Poaceae	Andropogon virgatus	Desv.	Alto Araguaia, Alto Taquari, Jaciara	3
Poaceae	Anthaenantia lanata	(Kunth) Benth.	Primavera do Leste, Rondonópolis	2
Poaceae	Aristida capillacea	Lam.	Guiratinga	1
Poaceae	Aristida ekmaniana	Henrard	Rondonópolis	1
Poaceae	Aristida gibbosa	(Nees) Kunth	Alto Araguaia, Pedra Preta	2
Poaceae	Aristida longifolia	Trin.	Alto Araguaia, Rondonópolis	2
Poaceae	Aristida riparia	Trin.	Rondonópolis	2
Poaceae	Aristida torta	(Nees) Kunth	Pedra Preta	1
Poaceae	Arthropogon filifolius	Filg.	Alto Taquari	1
Poaceae	Axonopus aureus	P. Beauv.	Pedra Preta	1
Poaceae	Axonopus brasiliensis	(Spreng.) Kuhlm.	Campo Verde, Guiratinga, Jaciara	3
Poaceae	Axonopus chrysoblepharis	(Lag.) Chase	Jaciara, Rondonópolis	2
Poaceae	Axonopus compressus	(Sw.) P.Beauv.	Alto Garças, Rondonópolis	2
Poaceae	Axonopus marginatus	(Trin.) Chase ex Hitchc.	Poxoréu	1
Poaceae	Axonopus scoparium	(Flüggé) Kuhlm.	Alto Araguaia	1
Poaceae	Axonopus siccus	Kunth	Alto Taquari, Rondonópolis	2
Poaceae	Axonopus suffultus	(Mikan ex Trin.) Parodi	Rondonópolis	1
Poaceae	Cenchrus americanus	(L.) Morrone	Dom Aquino	1
Poaceae	Cenchrus ciliaris	L.	Rondonópolis	1
Poaceae	Cenchrus pedicellatus	(Trin.) Morrone	Jaciara	2
Poaceae	Cenchrus polystachios	(L.) Morrone	Rondonópolis	4
Poaceae	Cymbopogon citratus	(DC.) Stapf	Pontal do Araguaia	1
Poaceae	Deschampsia caespitosa	(L.) P. Beauv.	General Carneiro	1
Poaceae	Digitaria fragilis	(Steud) Luces	Rondonópolis	1
Poaceae	Digitaria fuscescens	(J. Presl.) Henrard	Rondonópolis	1
Poaceae	Digitaria horizontalis	Willd	Poxoréu	1
Poaceae	Digitaria insularis	(L.) Fedde	Rondonópolis	1
Poaceae	Digitaria lehmanniana var. dasyantha	Rúgolo	Alto Araguaia	1
Poaceae	Digitaria nuda	Schumach.	Rondonópolis	1
Poaceae	Digitaria queenslandica	Henrard	Rondonópolis	1
Poaceae	Elionurus latiflorus	(Nees ex Steud.) Hack.	Rondonópolis	1
Poaceae	Eragrostis maypurensis	(Kunth) Steud.	Guiratinga, Rondonópolis	3
Poaceae	Eragrostis secundiflora	J.Presl	Guiratinga, Rondonópolis	2
Poaceae	Eragrostis tenella	(L.) P.Beauv. Ex Roem. & Schult.	Rondonópolis	1
Poaceae	Eragrostis tenuifolia	(A.Rich.) Hochst. ex Steud.	Itiquira	2
Poaceae	Eriochrysis laxa	Swallen	Jaciara	1
Poaceae	Eriochrysis warmingiana	(Hack.) Kuhlm.	Alto Araguaia	1
Poaceae	Filgueirasia arenicola	(McClure) Guala	Campo Verde, Pedra Preta	3
Poaceae	Guadua paniculata	Munro	Rondonópolis	1
Poaceae	Gymnopogon foliosus	(Willd.) Nees	Alto Araguaia	1
Poaceae	Gymnopogon spicatus	(Spreng.) Kuntze	General Carneiro, Jaciara, Rondonópolis	3
Poaceae	Hildaea tenuis	(J.Presl & C.Presl) C.Silva & R.P.Oliveira	Rondonópolis	2
Poaceae	Hymenachne amplexicaulis	(Rudge) Nees	Rondonópolis	1
Poaceae	Hyparrhenia rufa	(Nees.) Stapf.	Araguainha, Rondonópolis	3
Poaceae	Leptochloa virgata	(L.) P.Beauv.	Rondonópolis	3
Poaceae	Loudetia flammida	(Trin.) C.E.Hubb.	Alto Taquari, Jaciara	2
Poaceae	Loudetiopsis chrysothrix	(Nees) Conert	Alto Araguaia, Jaciara	3
Poaceae	Luziola fragilis	Swallen	Juscimeira	1
Poaceae	Megathyrsus maximus	(Jacq.) B.K. Simon & S.W.L. Jacobs	Rondonópolis	1
Poaceae	Melinis minutiflora	P.Beauv.	Rondonópolis	1
Poaceae	Melinis repens	(Willd.) Zizka	Rondonópolis	1
Poaceae	Mesosetum ferrugineum	(Trin.) Chase	Campo Verde	1
Poaceae	Oedochloa procurrens	(Nees ex Trin.) C.Silva & R.P.Oliveira	Alto Araguaia, Pontal do Araguaia	2
Poaceae	Olyra latifolia	L.	Alto Araguaia	1
Poaceae	Olyra taquara	Swallen	Pontal do Araguaia	2
Poaceae	Oryza sativa	L.	Alto Garças	1
Poaceae	Otachyrium versicolor	(Döll) Henrard	Alto Garças, Alto Taquari, Itiquira, Jaciara	5
Poaceae	Panicum campestre	Nees ex Trin.	Rondonópolis	1
Poaceae	Panicum cayennense	Lam.	Rondonópolis	1
Poaceae	Panicum cervicatum	Chase	Alto Garças, Rondonópolis	2
Poaceae	Panicum cyanescens	(Ness ex Trin.) Zuloaga & Morrone	Jaciara	1
Poaceae	Panicum leptachne	Döll	General Carneiro	1
Poaceae	Panicum quadriglume	(Döll) Hitchc.	Rondonópolis	2
Poaceae	Panicum rudgei	Roem. & Schult.	Alto Taquari, Rondonópolis	2
Poaceae	Panicum trichoides	Sw.	Rondonópolis	2
Poaceae	Pariana sociata	Swallen	Alto Araguaia	1
Poaceae	Paspalum ammodes	Trin.	General Carneiro, Juscimeira	3
Poaceae	Paspalum approximatum	Döll	Itiquira, Primavera do Leste, Rondonópolis	3
Poaceae	Paspalum atratum	Swallen	Rondonópolis	1
Poaceae	Paspalum convexum	Humb. & Bonpl. ex Flüggé	General Carneiro	1
Poaceae	Paspalum cordaense	Swallen	Alto Garças	1
Poaceae	Paspalum cordatum	Hack.	General Carneiro	1
Poaceae	Paspalum ellipticum	Döll	Itiquira	1
Poaceae	Paspalum erianthum	Nees ex Trin.	Primavera do Leste	1
Poaceae	Paspalum eucomum	Nees ex Trin.	General Carneiro	1
Poaceae	Paspalum foliiforme	S.Denham	General Carneiro	1
Poaceae	Paspalum gardnerianum	Nees	General Carneiro	1
Poaceae	Paspalum glaucescens	Hack.	Alto Taquari	2
Poaceae	Paspalum guttatum	Trin.	Juscimeira	1
Poaceae	Paspalum jesuiticum	Parodi	General Carneiro	2
Poaceae	Paspalum lanciflorum	Nees ex Steud.	General Carneiro	2
Poaceae	Paspalum macranthecium	Parodi	Rondonópolis	1
Poaceae	Paspalum maculosum	Trin.	General Carneiro	2
Poaceae	Paspalum melanospermum	Desv. ex Poir	Guiratinga	1
Poaceae	Paspalum multicaule	Poir.	Rondonópolis	1
Poaceae	Paspalum plicatulum	Michx.	Rondonópolis	2
Poaceae	Paspalum polyphyllum	Nees ex Trin.	Pedra Preta	1
Poaceae	Paspalum pumilum	Nees	Jaciara	1
Poaceae	Paspalum repens	P.J.Bergius	Rondonópolis	1
Poaceae	Paspalum stellatum	Humb. & Bonpl. ex Flüggé	General Carneiro, Jaciara, Pontal do Araguaia	6
Poaceae	Paspalum trichostomum	Hack.	General Carneiro	1
Poaceae	Paspalum virgatum	L.	Rondonópolis	2
Poaceae	Paspalum wettsteinii	Hack.	Rondonópolis	1
Poaceae	Saccharum villosum	Steud.	Itiquira	1
Poaceae	Setaria parviflora	Kerguélem	Alto Araguaia, Rondonópolis	3
Poaceae	Setaria pauciflora	(Morong) Lindm.	Poxoréu	1
Poaceae	Setaria vulpiseta	(Lam.) Roem. & Schult.	Rondonópolis	3
Poaceae	Sporobolus aeneus var. aenus	(Trin.) Kunth	Rondonópolis	1
Poaceae	Sporobolus aeneus var. eximius	(Nees ex Trin.) S. denham & Aliscioni	Rondonópolis	1
Poaceae	Sporobolus cubensis	Hitchc.	Pedra Preta	1
Poaceae	Sporobolus tenuissimus	(Schrank) Kuntze	Alto Araguaia	1
Poaceae	Steinchisma laxum	(Sw.) Zuloaga	Rondonópolis	2
Poaceae	Tatianyx arnacites	(Trin.) Zuloaga & Soderstr.	Guiratinga	1
Poaceae	Trachypogon spicatus	(L.f.) Kuntze.	Alto Araguaia	1
Poaceae	Trichanthecium cyanescens	(Nees ex Trin.)	Alto Taquari, Campo Verde, Rondonópolis	3
Poaceae	Trichanthecium parvifolium	(Lam.) Zuloaga & Morrone	Alto Taquari, Jaciara	3
Poaceae	Trichopteryx flammida	(Trin.) K. Schum	Rondonópolis	1
Poaceae	Urochloa decumbens	(Stapf) R.D.Webster	Jaciara, Rondonópolis	2
Polygalaceae	Asemeia ovata	(Poir.) J.F.B. Pastore & J.R. Abbott	Alto Araguaia, Rondonópolis	2
Polygalaceae	Bredemeyera divaricata	(DC.) J.F.B.Pastore	Alto Garças	1
Polygalaceae	Bredemeyera floribunda	Willd.	Itiquira, Juscimeira	2
Polygalaceae	Caamembeca ulei	(Taub.) J.F. Pastore	Alto Araguaia, Alto Garças, Torixoréu	3
Polygalaceae	Polygala cuspidata var. comata	(A. W. Benn.) Marques	Araguainha	1
Polygalaceae	Polygala cneorum	A. St.-Hil. & Moq.	Alto Garças, Pedra Preta	2
Polygalaceae	Polygala coriacea	A.St.-Hil. & Moq.	Alto Taquari	2
Polygalaceae	Polygala cuspidata	DC.	Alto Araguaia, Poxoréu, Torixoréu	3
Polygalaceae	Polygala hygrophila	Kunth	Alto Araguaia	1
Polygalaceae	Polygala longicaulis	Kunth	Alto Araguaia, Araguainha, General Carneiro, Ponte Branca	4
Polygalaceae	Polygala mandoni	Chodat	Rondonópolis	1
Polygalaceae	Polygala matogrossensis	J.F.B. Pastore	Araguainha	1
Polygalaceae	Polygala poaya	Mart.	Alto Araguaia, Guiratinga, Rondonópolis	3
Polygalaceae	Polygala pseudovariabilis	Chodat	Ponte Branca	1
Polygalaceae	Polygala regnellii	Chodat	Pedra Preta	1
Polygalaceae	Polygala timoutou	Aubl.	Torixoréu	1
Polygalaceae	Polygala trichosperma	Jacq.	Alto Araguaia	1
Polygonaceae	Coccoloba mollis	Casar.	Ponte Branca	2
Polygonaceae	Coccoloba scandens	Casar.	Alto Araguaia	1
Polygonaceae	Triplaris gardneriana	Wedd.	Rondonópolis	1
Polypodiaceae	Campylonerum decurrens	(Raddi) C. Presl.	Alto Taquari	1
Polypodiaceae	Campyloneurum angustifolium	(Sw.) Fée	Alto Taquari, Itiquira	2
Polypodiaceae	Campyloneurum brevifolium	Link	Alto Taquari, Itiquira	3
Polypodiaceae	Campyloneurum phyllitidis	(L.) C.Presl	Alto Taquari	1
Polypodiaceae	Pecluma plumula	(Willd.) M.C. Price	Alto Taquari	1
Polypodiaceae	Phlebodium aureum	(L.) J.Sm.	Juscimeira	1
Polypodiaceae	Phlebodium decumanum	(Willd.) J.Sm.	Alto Taquari	1
Polypodiaceae	Pleopeltis hirsutissima	(Raddi) de la Sota	Alto Taquari	1
Polypodiaceae	Pleopeltis polypodioides var. burchellii	(Baker) A.R.Sm.	Alto Araguaia, Alto Taquari, Alto Taquari	3
Polypodiaceae	Serpocaulon fraxinifolium	(Jacq.) A.R.Sm.	Alto Araguaia	1
Polypodiaceae	Serpocaulon triseriale	(Jacq.) A.R.Sm.	Ribeirãozinho	1
Polypodiaceae	Serpocaulon xpubescens	(Rosenst.) Schwartsb. & A.R.Sm.	Itiquira	1
Pontederiaceae	Heteranthera zosterifolia	Mart.	Juscimeira	1
Pontederiaceae	Pontederia cordata	L.	Alto Araguaia	1
Portulacaceae	Portulaca mucronata	Link	Torixoréu	2
Primulaceae	Clavija nutans	(Vell.) B. Ståhl	Alto Araguaia, Rondonópolis	2
Primulaceae	Cybianthus detergens	Mart.	Alto Araguaia	2
Primulaceae	Cybianthus gardneri	(A.DC.) G.Agostini	Poxoréu	1
Primulaceae	Myrsine gardneriana	A. DC.	Alto Araguaia	1
Primulaceae	Myrsine matensis	(Mez) Otegui	Alto Araguaia, Ribeirãozinho	2
Primulaceae	Myrsine umbellata	(Mart.) Mez	Alto Araguaia	1
Proteaceae	Euplassa inaequalis	(Pohl) Engl.	Alto Araguaia	2
Proteaceae	Panopsis rubescens	(Pohl) Rusby	Jaciara	1
Proteaceae	Roupala montana	Aubl.	Alto Araguaia, Campo Verde, General Carneiro	4
Proteaceae	Roupala montana var. brasiliensis	(Klotzsch) K.S.Edwards	Alto Garças	1
Psilotaceae	Psilotum nudum	(L.) P. Beauv.	Alto Araguaia	1
Pteridaceae	Adiantum diogoanum	Glaz ex Baker	Alto Araguaia	1
Pteridaceae	Adiantopsis chlorophylla	(Sw.) Fée	Alto Garças	1
Pteridaceae	Adiantopsis radiata	(L.) Fée	Alto Araguaia, Rondonópolis	2
Pteridaceae	Adiantum abscissum	Schrad.	Torixoréu	2
Pteridaceae	Adiantum curvatum	Kaulf.	Torixoréu	1
Pteridaceae	Adiantum deflectens	Mart.	Alto Taquari, Itiquira, Ponte Branca, Torixoréu	4
Pteridaceae	Adiantum delicatulum	Mart.	Rondonópolis	1
Pteridaceae	Adiantum diogoanum	Glaz. ex Baker	Alto Araguaia	1
Pteridaceae	Adiantum lorentzii	Hieron.	Rondonópolis	1
Pteridaceae	Adiantum obliquum	Willd.	Torixoréu	1
Pteridaceae	Adiantum obtusum	Desv.	Alto Araguaia	1
Pteridaceae	Adiantum pectinatum	Kunze ex Baker	Alto Taquari	1
Pteridaceae	Adiantum pulverulentum	L.	Alto Araguaia, Itiquira	3
Pteridaceae	Adiantum raddianum	C.Presl	Pedra Preta	1
Pteridaceae	Adiantum serratodentatum	Willd.	Alto Taquari, Itiquira	2
Pteridaceae	Adiantum sinuosum	Gardner	Rondonópolis	1
Pteridaceae	Adiantum tetraphyllum	Willd.	Alto Araguaia, Alto Garças, Alto Taquari, Pedra Preta, Torixoréu	8
Pteridaceae	Ananthacorus angustifolius	(Sw.) Underw. & Maxon	Alto Araguaia	1
Pteridaceae	Cheilanthes pohliana	Mett.	Campo Verde	1
Pteridaceae	Hemionitis tomentosa	(Lam.) Raddi	Itiquira, Pedra Preta	2
Pteridaceae	Notholaena pohliana	Kunze	Alto Garças, Campo Verde	2
Pteridaceae	Pityrogramma calomelanos	(L.) Link	Alto Araguaia, Alto Garças, Alto Taquari, Campo Verde, Guiratinga, Itiquira	20
Pteridaceae	Pteris propinqua	J.Agardh	Alto Taquari	1
Pteridaceae	Pteris quadriaurita	Retz.	Alto Taquari	1
Ranunculaceae	Clematis dioica	L.	Alto Araguaia	1
Rhamnaceae	Rhamnidium elaeocarpum	Reissek	Alto Araguaia, Juscimeira, Ponte Branca, São José do Povo	5
Rosaceae	Prunus brasiliensis	(Cham. & Schltdl.) D.Dietr.	Rondonópolis	1
Rubiaceae	Alibertia edulis	(Rich.) A.Rich.	Alto Araguaia, Campo Verde, Dom Aquino, General Carneiro, Ponte Branca, Rondonópolis	11
Rubiaceae	Alibertia edulis edulis	(Rich.) A.Rich.	Ponte Branca, Rondonópolis	3
Rubiaceae	Augusta longifolia	(Spreng.) Rehder	Rondonópolis	3
Rubiaceae	Borreira scabiosoides	Cham. & Schltdl.	Jaciara	1
Rubiaceae	Borreria brachystemonoides	Cham. & Schltdl.	General Carneiro	1
Rubiaceae	Borreria capitata	(Ruiz & Pav.) DC.	Rondonópolis	2
Rubiaceae	Borreria cupularis	DC.	General Carneiro	1
Rubiaceae	Borreria latifolia	(Aubl.) K.Schum.	General Carneiro, Jaciara, Rondonópolis	4
Rubiaceae	Borreria poaya	(A.St.-Hil.) DC.	Campo Verde	2
Rubiaceae	Borreria scabiosoides	Cham. & Schltdl.	Jaciara	1
Rubiaceae	Borreria tenella	(Kunth) Cham. & Schltdl.	Campo Verde, General Carneiro	6
Rubiaceae	Chiococca alba	(L.) Hitchc.	Alto Araguaia, Rondonópolis	4
Rubiaceae	Chomelia obtusa	Cham. & Schltdl.	Alto Araguaia	1
Rubiaceae	Chomelia pohliana	Müll. Arg.	Alto Araguaia	1
Rubiaceae	Chomelia ribesioides	Benth. ex A.Gray	General Carneiro, Itiquira, Pedra Preta	3
Rubiaceae	Coccocypselum cf.lanceolatum	(Ruiz & Pav.) Pers.	Alto Araguaia	1
Rubiaceae	Coccocypselum condalia	Pers.	Alto Araguaia	1
Rubiaceae	Coccocypselum hirsutum	Bartl. ex DC.	Alto Garças	1
Rubiaceae	Cordiera concolor	(Cham.) Kuntze	Alto Araguaia	1
Rubiaceae	Cordiera humilis	(K. Schum.) Kuntze	Campo Verde, General Carneiro	3
Rubiaceae	Cordiera macrophylla	(K.Schum.) Kuntze	Campo Verde, Rondonópolis	2
Rubiaceae	Cordiera myrciifolia	(K.Schum.) Perss. & Delprete	Guiratinga	2
Rubiaceae	Cordiera myrciifolia var. myrciifolia	(K.Schum.) C. H. Perss. & Delprete	Alto Garças	1
Rubiaceae	Cordiera obtusa	(K. Schum.) Kuntze	Campo Verde	1
Rubiaceae	Cordiera rigida	(K. Schum) Kuntze	General Carneiro	1
Rubiaceae	Cordiera sessilis	(Vell.) Kuntze	Alto Araguaia, Alto Taquari, General Carneiro, Ponte Branca, Rondonópolis	5
Rubiaceae	Coussarea accedens	Müll.Arg.	Alto Taquari, General Carneiro	3
Rubiaceae	Coussarea hydrangeifolia	(Benth.) Müll.Arg.	Alto Araguaia, Ponte Branca, Rondonópolis	6
Rubiaceae	Declieuxia cordigera	Mart. & Zucc. ex Schult. & Schult.f.	Campo Verde	1
Rubiaceae	Declieuxia fruticosa	(Willd. ex Roem. & Schult.) Kuntze	Alto Araguaia, Pedra Preta, Rondonópolis	4
Rubiaceae	Declieuxia verticillata	Müll.Arg.	Dom Aquino	1
Rubiaceae	Ferdinandusa speciosa	Pohl	Alto Araguaia, Jaciara	3
Rubiaceae	Galianthe grandifolia	E.L. Cabral	Alto Araguaia	1
Rubiaceae	Galianthe laxa	(Cham. & Schltdl.) E.L.Cabral	Alto Araguaia	1
Rubiaceae	Galium hypocarpium	(L.) Endl. ex Griseb.	Alto Araguaia	1
Rubiaceae	Guettarda viburnoides	Cham. & Schltdl.	Rondonópolis	2
Rubiaceae	Hexasepalum teres	(Walter) J.H.Kirkbr.	General Carneiro	2
Rubiaceae	Ladenbergia cujabensis	Klotzsch	Itiquira	1
Rubiaceae	Palicourea coriacea	(Cham.) K.Schum.	Alto Araguaia, Alto Garças, Alto Taquari, Campo Verde, Dom Aquino	21
Rubiaceae	Palicourea crocea	(Sw.) Roem. & Schult.	Campo Verde	1
Rubiaceae	Palicourea marcgravii	A.St.-Hil.	Alto Araguaia	1
Rubiaceae	Palicourea rigida	Kunth	Alto Araguaia, Alto Taquari, Campo Verde, Itiquira, Ponte Branca	9
Rubiaceae	Perama hirsuta	Aubl.	Alto Araguaia, Jaciara	2
Rubiaceae	Psychotria carthagenensis	Jacq.	Alto Araguaia	2
Rubiaceae	Psychotria hoffmannseggiana	(Willd.. & Schult.) Mull. Arg.	Alto Araguaia	1
Rubiaceae	Psychotria idiotricha	Mull. Arg.	Alto Araguaia, Alto do Araguaia	2
Rubiaceae	Psychotria mapourioides	DC.	Alto Araguaia	1
Rubiaceae	Psychotria poeppigiana	Müll.Arg.	Alto Araguaia, Alto Garças, Rondonópolis	4
Rubiaceae	Psychotria prunifolia	(Kunth) Steyerm.	Alto Araguaia, Campo Verde	2
Rubiaceae	Richardia grandiflora	(Cham. & Schltdl.) Steud.	Rondonópolis	1
Rubiaceae	Rudgea viburnoides	(Cham.) Benth.	Campo Verde, Ponte Branca	3
Rubiaceae	Sipanea hispida	Benth. ex Wernham	Ponte Branca	1
Rubiaceae	Sipanea pratensis	Aubl.	Alto Araguaia	1
Rubiaceae	Tocoyena cf. formosa	(Cham. & Schltdl.) K.Schum.	Primavera do Leste	1
Rubiaceae	Tocoyena formosa	(Cham. & Schltdl.) K.Schum.	Alto Araguaia, Itiquira, Ponte Branca, Primavera do Leste	4
Rutaceae	Citrus reticulata	Blanco.	Pontal do Araguaia	1
Rutaceae	Esenbeckia pumila	Pohl	Jaciara	1
Rutaceae	Hortia brasiliana	Vand. ex DC.	Campo Verde	1
Rutaceae	Metrodorea stipularis	Mart.	Poxoréu	1
Rutaceae	Ruta graveolens	L.	Pontal do Araguaia	1
Rutaceae	Spiranthera odoratissima	A. St.-Hil.	Campo Verde, Pontal do Araguaia, Poxoréu, Primavera do Leste, Rondonópolis	14
Rutaceae	Zanthoxylum rhoifolium	Lam.	Ponte Branca	2
Rutaceae	Zanthoxylum riedelianum	Engl.	Alto Araguaia	1
Salicaceae	Casearia decandra	Jacq.	Alto Araguaia	1
Salicaceae	Casearia grandiflora	Cambess.	Alto Garças, Itiquira, Poxoréu	4
Salicaceae	Casearia rupestris	Eichler	Alto Araguaia, Ponte Branca, Torixoréu	5
Salicaceae	Casearia sylvestris	Sw.	Alto Taquari, Juscimeira, Ponte Branca, Rondonópolis, Torixoréu	9
Salicaceae	Casearia sylvestris	Sw.	Torixoréu	1
Salicaceae	Ryania canescens	Eichler	Primavera do Leste	1
Salicaceae	Ryania mansoana	Eichler	Rondonópolis	3
Salviniaceae	Azolla filiculoides	Lam.	Rondonópolis	1
Sapindaceae	Allophylus amazonicus	(Mart.) Radlk.	Alto Araguaia	1
Sapindaceae	Allophylus strictus	Radlk.	Ponte Branca	1
Sapindaceae	Cardiospermum grandiflorum	Sw.	Rondonópolis	1
Sapindaceae	Cardiospermum halicacabum	L.	Rondonópolis	1
Sapindaceae	Dilodendron bipinnatum	Radlk.	Ponte Branca	1
Sapindaceae	Magonia pubescens	A.St.-Hil.	General Carneiro, Ponte Branca, Rondonópolis	7
Sapindaceae	Matayba guianensis	Aubl.	Alto Araguaia, Ponte Branca, Rondonópolis, Torixoréu, Torixoréu	8
Sapindaceae	Paullinia elegans	Camb.	Ponte Branca	1
Sapindaceae	Paullinia ingifolia	Rich. Ex Juss.	Alto Garças, Tesouro	2
Sapindaceae	Serjania cissoides	Radlk.	Itiquira, Rondonópolis	3
Sapindaceae	Serjania erecta	Radlk.	General Carneiro, Rondonópolis	4
Sapindaceae	Serjania fuscifolia	Radlk.	Rondonópolis	1
Sapindaceae	Serjania glutinosa	Radlk.	Pedra Preta, Rondonópolis	2
Sapindaceae	Serjania lethalis	A.St.-Hil.	Campo Verde, General Carneiro, Rondonópolis	3
Sapindaceae	Serjania mansiana	Mart.	Rondonópolis	1
Sapindaceae	Serjania marginata	Casar.	Alto Araguaia	1
Sapindaceae	Serjania ovalifolia	Radlk.	Rondonópolis	1
Sapindaceae	Serjania velutina	Cambess.	Campo Verde	3
Sapindaceae	Talisia subalbens	(Mart.) Radlk.	Campo Verde	2
Sapindaceae	Toulicia reticulata	Radlk.	Rondonópolis	1
Sapindaceae	Toulicia tomentosa	Radlk.	General Carneiro	1
Sapotaceae	Chrysophyllum marginatum	(Hook. & Arn.) Radlk.	Alto Araguaia	1
Sapotaceae	Micropholis gnaphaloclados	(Mart.) Pierre	Guiratinga	1
Sapotaceae	Micropholis guyanensis	(A.DC.) Pierre	Jaciara	1
Sapotaceae	Pouteria cuspidata	(A.DC.) Baehni	Jaciara, Poxoréu	2
Sapotaceae	Pouteria ramiflora	(Mart.) Radlk.	Ponte Branca, Poxoréu, Ribeirãozinho, Rondonópolis	5
Sapotaceae	Pouteria subcaerulea	Pierre & Dubard	Alto Araguaia	2
Sapotaceae	Pouteria torta	(Mart.) Radlk.	Alto Taquari, Campo Verde	2
Sapotaceae	Pradosia brevipes	(Pierre) T.D.Penn.	Primavera do Leste	1
Sapotaceae	Sarcaulus brasiliensis	(A.DC.) Eyma	Alto Araguaia	1
Schizaeaceae	Anemia elegans	(Gardner) C. Presl	Alto Araguaia	1
Schizaeaceae	Anemia filiformis	(Savigny) Sw. ex E. Fourn.	Alto Garças	3
Schizaeaceae	Anemia flexuosa	Sw.	Itiquira	1
Schizaeaceae	Anemia rutifolia	Mart.	Alto Araguaia	1
Scrophulariaceae	Bacopa myriophylloides	(Benth.) Wettst.	Itiquira	1
Scrophulariaceae	Capraria biflora	L.	Alto Taquari	1
Scrophulariaceae	Scoparia dulcis	L.	Rondonópolis	1
Selaginellaceae	Selaginella convoluta	(Arn.) Spring	Alto Garças, Pedra Preta	2
Selaginellaceae	Selaginella erythropus	(Mart.) Spring	Alto Garças, Juscimeira, Torixoréu	3
Selaginellaceae	Selaginella marginata	(Humb. & Bonpl. ex Willd.) Spring	Alto Araguaia, Alto Garças, Alto Garças, Itiquira, Pedra Preta	7
Selaginellaceae	Selaginella sulcata	(Desv. ex Poir.) Spring	Alto Garças	1
Simaroubaceae	Homalolepis cedron	(Planch.) Devecchi & Pirani	Rondonópolis	2
Simaroubaceae	Homalolepis ferruginea	(A.St.-Hil.) Devecchi & Pirani	Rondonópolis	2
Simaroubaceae	Homalolepis trichilioides	(A. St.-Hil.) Devecchi & Pirani	Campo Verde	1
Simaroubaceae	Homalolepis warmingiana	(Engl.) Devecchi & Pirani	Poxoréu, Rondonópolis	3
Simaroubaceae	Simarouba amara	Aubl.	Alto Araguaia, Alto Garças, Alto Garças, Campo Verde, General Carneiro, Jaciara	10
Simaroubaceae	Simarouba versicolor	A.St.-Hil.	Alto Araguaia, Primavera do Leste, Rondonópolis	5
Smilacaceae	Smilax brasiliensis	Spreng.	Campo Verde, Rondonópolis	3
Smilacaceae	Smilax campestris	Griseb.	Alto Araguaia, General Carneiro	2
Smilacaceae	Smilax fluminensis	Steud.	Alto Taquari	1
Smilacaceae	Smilax japicanga	Griseb.	Poxoréu	1
Smilacaceae	Smilax oblongifolia	Pohl ex. Griseb.	Jaciara	1
Smilacaceae	Smilax spinosa	Mill.	Poxoréu	1
Siparunaceae	Siparuna guianenis	Aubl.	Ponte Branca	1
Solanaceae	Brunfelsia obovata	Benth.	Alto Araguaia	1
Solanaceae	Schwenckia americana var. hirta	(Klotzsch) Carvalho	Alto Araguaia	1
Solanaceae	Solanum lycocarpum	A.St.-Hil.	Alto Araguaia, Dom Aquino, Rondonópolis	4
Solanaceae	Solanum paniculatum	L.	Alto Taquari, Rondonópolis	2
Solanaceae	Solanum variabile	Mart.	Juscimeira	1
Sphenocleaceae	Sphenoclea zeylanica	Gaertn.	Rondonópolis	1
Styracaceae	Styrax ferrugineus	Nees & Mart.	Alto Garças, Campo Verde	4
Symplocaceae	Symplocos nitens	(Pohl) Benth.	Alto Araguaia, Guiratinga	3
Tectariaceae	Lastreopsis decomposita	(R. Br.) Tindale	Rondonópolis	1
Thelypteridaceae	Amauropelta opposita	(Vahl.) Pic.Serm.	Alto Araguaia, Alto Garças, Alto Garças, Alto Taquari, Alto Taquari, Itiquira	10
Thelypteridaceae	Amauropelta ptarmica	(Kunze ex Mett.) Pic. Serm.	Alto Araguaia	1
Thelypteridaceae	Christella conspersa	(Schrad.) Á.Löve & D.Löve	Alto Araguaia, Alto Taquari, Itiquira	5
Thelypteridaceae	Christella dentata	(Forssk.) Brownsey & Jermy	Alto Taquari	2
Thelypteridaceae	Goniopteris jamesonii	(Hook.) Salino & T.E.Almeida	Alto Taquari	1
Thelypteridaceae	Macrothelypteris torresiana	(Gaudich.) Ching	Alto Taquari	1
Thelypteridaceae	Meniscium angustifolium	Willd.	Alto Araguaia, Alto Garças	4
Thelypteridaceae	Meniscium arborescens	Humb. & Bonpl. Ex Willd.	Alto Taquari	1
Thelypteridaceae	Meniscium chrysodioides	Fée	Alto Garças, Alto Taquari	4
Thelypteridaceae	Meniscium longifolium	Desv.	Alto Taquari, General Carneiro, Itiquira	5
Thelypteridaceae	Meniscium maxonianum	(A.R. Smith) R.S.Fernandes & Salino	Alto Araguaia	2
Thelypteridaceae	Meniscium serratum	Cav.	Alto Araguaia, Alto Taquari, Ribeirãozinho, Rondonópolis	6
Thelypteridaceae	Thelypteris grandis var. kunzeana	(Hook.) A.R. Sm.	Alto Araguaia	1
Triuridaceae	Peltophyllum luteum	Gardner	Alto Araguaia	1
Turneraceae	Piriqueta cristobaliae	Arbo	Poxoréu	5
Turneraceae	Piriqueta tamberlikii subsp. tamberlikii	Urb.	Pedra Preta	1
Turneraceae	Turnera discolor	Urb.	Alto Araguaia, Campo Verde	2
Turneraceae	Turnera melochioides	Cambess.	Jaciara	1
Turneraceae	Turnera melochioides var. melochioides	Cambess.	Rondonópolis	1
Typhaceae	Typha domingensis	Pers.	Poxoréu	1
Urticaceae	Cecropia pachystachya	Trécul.	Alto Garças, Campo Verde	3
Urticaceae	Myriocarpa stipitata	Benth.	Alto Araguaia	1
Urticaceae	Urera caracasana	(Jacq.) Griseb.	Alto Araguaia	1
Velloziaceae	Vellozia squamata	Pohl	Rondonópolis	2
Verbenaceae	Aegiphila smithii	Moldenke	Rondonópolis	2
Verbenaceae	Aegiphila verticillata	Vell.	Alto Araguaia	1
Verbenaceae	Lantana camara	L.	Alto Taquari	1
Verbenaceae	Lippia gehrtii	Moldenke	Alto Araguaia	1
Verbenaceae	Lippia hoehnei	Moldenke	Alto Araguaia, Alto Garças	2
Verbenaceae	Lippia lasiocalycina	Cham.	Rondonópolis	1
Verbenaceae	Lippia lupulina	Cham.	Alto Taquari, Pedra Preta	2
Verbenaceae	Lippia origanoides	Kunth	Rondonópolis	1
Verbenaceae	Lippia primulina	S.Moore	Guiratinga	1
Verbenaceae	Lippia stachyoides	Cham.	Rondonópolis	1
Verbenaceae	Lippia vernonioides	Cham.	Rondonópolis	1
Verbenaceae	Stachytarpheta cayennensis	(Rich.) Vahl	Campo Verde, Rondonópolis	3
Verbenaceae	Stachytarpheta gesnerioides	Cham.	Rondonópolis	1
Verbenaceae	Stachytarpheta polyura	Schauer	Araguaiana	1
Vitaceae	Cissus campestris	(Baker) Planch.	Jaciara, Ponte Branca, Rondonópolis, Torixoréu	6
Vitaceae	Cissus erosa	Rich	Alto Araguaia, General Carneiro, Primavera do Leste, Rondonópolis	10
Vitaceae	Cissus sulcicaulis	(Baker) Planch.	Alto Araguaia	1
Vitaceae	Cissus verticillata	(L.) Nicolson & C.E. Jarvis	Juscimeira, Rondonópolis, Torixoréu	3
Vochysiaceae	Callisthene fasciculata	Mart.	Guiratinga	1
Vochysiaceae	Callisthene major pilosa	Warm.	Alto Araguaia, Itiquira	4
Vochysiaceae	Qualea acuminata	Spruce ex Warm.	Poxoréu	1
Vochysiaceae	Qualea grandiflora	Mart.	Campo Verde, General Carneiro, Ponte Branca, Poxoréu, Rondonópolis	14
Vochysiaceae	Qualea ingens	Warm.	Alto Araguaia, Rondonópolis	2
Vochysiaceae	Qualea multiflora	Mart	Alto Araguaia, Alto Garças, Itiquira, Ponte Branca, Rondonópolis	8
Vochysiaceae	Qualea parviflora	Mart.	Alto Araguaia, Alto Garças, Campo Verde, Pedra Preta, Ponte Branca, Rondonópolis	12
Vochysiaceae	Salvertia convallariodora	A.St.-Hil.	Ponte Branca, Primavera do Leste, Rondonópolis, Torixoréu	4
Vochysiaceae	Vochysia aff. elliptica	Mart.	Ribeirãozinho	1
Vochysiaceae	Vochysia divergens	Pohl	Rondonópolis	3
Vochysiaceae	Vochysia elliptica	Mart.	Alto Garças, Guiratinga, Jaciara	4
Vochysiaceae	Vochysia haenkeana	Mart.	Jaciara, Rondonópolis, , Dom Aquino	6
Vochysiaceae	Vochysia herbacea	Pohl.	Dom Aquino, Guiratinga, Ponte Branca, Poxoréu	6
Vochysiaceae	Vochysia pyramidalis	Mart.	Alto Garças, Campo Verde, Guiratinga, Poxoréu	5
Vochysiaceae	Vochysia rufa	Mart.	General Carneiro, Guiratinga, Itiquira, Ponte Branca, Primavera do Leste	7
Vochysiaceae	Vochysia sessilifolia	Warm.	Jaciara; Rondonópolis	3
Vochysiaceae	Vochysia thyrsoidea	Pohl	Ribeirãozinho	1
Vochysiaceae	Vochysia tucanorum	Mart	Alto Araguaia, Alto Garças, Campo Verde, Rondonópolis	5
Xyridaceae	Abolboda pulchella	Humb.	Itiquira; Primavera do Leste	2
Xyridaceae	Xyris asperula	Mart.	Jaciara; Primavera do Leste	3
Xyridaceae	Xyris goyazensis	Malme	Alto Taquari	1
Xyridaceae	Xyris macrocephala	Vahl	Campo Verde, Primavera do Leste	2
Xyridaceae	Xyris malmeana	L.B.Sm.	Jaciara	1
Xyridaceae	Xyris savanensis	Miq.	Guiratinga; Primavera do Leste	2
Xyridaceae	Xyris schizachne	Mart.	Primavera do Leste	1
Xyridaceae	Xyris tenella	Kunth	Alto Araguaia	1
Xyridaceae	Xyris teres	L.A. Nilsson	Juscimeira	1
Xyridaceae	Xyris tortula	Mart.	Alto Araguaia; Torixoréu	2
Zingiberaceae	Alpinia zerumbet	(Pers.)B.L.Burtt & R.M.Sm.	Poxoréu	1
Zingiberaceae	Renealmia alpinia	(Rottb.) Maas	Ponte Branca	1
Zingiberaceae	Renealmia dermatopetala	K. Schum.	Alto Garças	1
				4267
